# Supplementary material for: Distinct Changes in Microbiota-Mediated Intestinal Metabolites and Immune Responses Induced by Different Antibiotics
Source: Antibiotics (Basel). 2022 Dec 6;11(12):1762. doi: 10.3390/antibiotics11121762 (PMC9774394; doi:10.3390/antibiotics11121762)
Supplement: Supplementary file 1 [file antibiotics-11-01762-s001.zip]

Archive with 11 entries (9 files):
- antibiotics-2033874-supplementary/Supplementary files/
- antibiotics-2033874-supplementary/Supplementary files/Supplementary figures/
- antibiotics-2033874-supplementary/Supplementary files/Supplementary figures/Supplementary Figure S1.jpg
- antibiotics-2033874-supplementary/Supplementary files/Supplementary figures/Supplementary Figure S2.jpg
- antibiotics-2033874-supplementary/Supplementary files/Supplementary figures/Supplementary Figure S3.jpg
- antibiotics-2033874-supplementary/Supplementary files/Supplementary figures/Supplementary Figure S4.jpg
- antibiotics-2033874-supplementary/Supplementary files/Supplementary figures/Supplementary Figure S5.jpeg
- antibiotics-2033874-supplementary/Supplementary files/Supplementary figures/Supplementary Figure S6.jpg
- antibiotics-2033874-supplementary/Supplementary files/Supplementary figures/Supplementary Figure S7.jpg
- antibiotics-2033874-supplementary/Supplementary files/Supplementary figures/supplementary figures.pdf
- antibiotics-2033874-supplementary/Supplementary files/Supplementary Table S1.xlsx
