# Supplementary material for: Distinct Changes in Microbiota-Mediated Intestinal Metabolites and Immune Responses Induced by Different Antibiotics
Source: Antibiotics (Basel). 2022 Dec 6;11(12):1762. doi: 10.3390/antibiotics11121762 (PMC9774394; doi:10.3390/antibiotics11121762)
Supplement: Supplementary file 1 [file antibiotics-11-01762-s001.zip › antibiotics-2033874-supplementary/Supplementary files/Supplementary Table S1.xlsx]

## Sheet: Sheet1
Primary ID	Run	Condition	0.51_282.1548m/z	0.51_170.8341m/z	0.51_330.1774m/z	0.51_303.1589m/z	0.51_273.9156n	0.51_321.9041m/z	0.52_216.1353m/z	0.52_202.1200m/z	0.52_273.1569m/z	0.53_238.1055n	0.52_211.1558n	0.52_259.1413m/z	0.52_230.1256m/z	0.52_345.1771m/z	0.52_388.1876m/z	0.52_454.2012m/z	0.52_323.2126n	0.52_287.1518m/z	0.52_357.2268n	0.52_376.1664n	0.52_418.2141n	0.52_445.2216m/z	0.52_430.2000m/z	0.52_416.1902m/z	0.52_473.2133m/z	0.52_475.2192m/z	0.52_468.2431n	0.52_471.1635m/z	0.52_396.1388n	0.52_463.1850n	0.53_444.1442n	0.52_582.2566m/z	0.52_616.2267m/z	0.52_625.1769m/z	0.52_638.2022m/z	0.52_621.2345m/z	0.52_694.2256m/z	0.52_334.1829n	0.52_292.0524m/z	0.52_500.1780n	0.52_356.1422m/z	0.53_367.1561m/z	0.53_341.1452m/z	0.53_389.1960n	0.53_384.1567n	0.53_270.1040m/z	0.53_691.2152m/z
Neutral mass (Da)							273.916					238.106	211.156						323.213		357.227	376.166	418.214						468.243		396.139	463.185	444.144							334.183		500.178				389.196	384.157
m/z			282.155	170.834	330.177	303.159	294.89	321.904	216.135	202.12	273.157	275.055	232.131	259.141	230.126	345.177	388.188	454.201	360.187	287.152	402.211	375.159	439.195	445.222	430.2	416.19	473.213	475.219	503.235	471.163	395.132	462.178	481.173	582.257	616.227	625.177	638.202	621.235	694.226	369.147	292.052	537.197	356.142	367.156	341.145	424.185	383.149	270.104	691.215
Retention time (min)			0.51	0.51	0.51	0.51	0.51	0.51	0.52	0.52	0.52	0.53	0.52	0.52	0.52	0.52	0.52	0.52	0.52	0.52	0.52	0.52	0.52	0.52	0.52	0.52	0.52	0.52	0.52	0.52	0.52	0.52	0.53	0.52	0.52	0.52	0.52	0.52	0.52	0.52	0.52	0.52	0.52	0.53	0.53	0.53	0.53	0.53	0.53
Accepted Description
Accepted ID
Anova p-value = 0.05			Y	Y	Y	Y	Y	Y	Y	Y	Y	Y	Y	Y	Y	Y	Y	Y	Y	Y	Y	Y	Y	Y	Y	Y	Y	Y	Y	Y	Y	Y	Y	Y	Y	Y	Y	Y	Y	Y	Y	Y	Y	Y	Y	Y	Y	Y	Y
Max fold change = 2			Y	Y	Y	Y	Y	Y	Y	Y	Y	Y	Y	Y	Y	Y	Y	Y	Y	Y	Y	Y	Y	Y	Y	Y	Y	Y	Y	Y	Y	Y	Y	Y	Y	Y	Y	Y	Y	Y	Y	Y	Y	Y	Y	Y	Y	Y	Y
G 4 marker
G 3 marker
1	AB cecum - 1-1 CONTINUM	G 1	10.7831	0	43.9272	17.8637	61.9836	10.7528	82.1119	53.8774	139.682	108.133	76.6976	50.7075	27.1196	59.4629	24.2032	49.4994	47.301	24.2735	43.4138	38.4922	12.6068	9.27937	19.2451	15.2675	8.21226	13.3257	26.1008	17.3727	13.9525	14.0103	25.5245	0	2.93896	4.18318	0	2.88768	5.70299	14.0978	4.57137	1.40532	2.01074	18.1195	39.7007	32.3814	23.9902	26.698	1.65727
2	AB cecum - 1-2 CONTINUM	G 1	50.9992	0	120.982	41.6927	37.0108	2.37234	140.882	118.894	248.211	160.97	150.387	131.84	53.1691	150.948	99.8304	136.71	200.748	60.2031	222.987	182.866	108.452	78.6432	101.178	40.8385	70.6097	75.9972	135.226	61.9878	59.3245	65.9065	117.661	60.7221	72.3649	44.4726	43.7811	34.7797	20.0786	89.1654	13.2894	65.6141	12.2121	71.3774	83.8391	216.54	139.979	49.7625	32.8933
3	AB cecum - 1-3 CONTINUM	G 1	17.8389	2.78371	58.5263	20.0904	26.8489	2.78144	113.449	46.0725	116.895	89.7138	67.6997	56.8226	29.0927	65.0405	43.0568	85.904	59.5065	32.1393	152.056	125.519	41.4305	27.3677	40.3385	16.6602	22.8013	42.1713	46.3222	25.7622	18.2353	33.5377	74.7561	27.0388	17.6486	26.8879	7.56526	14.7452	12.2485	30.6362	5.32808	41.282	3.77989	40.6586	39.1976	69.4615	58.2825	8.43479	4.16996
4	AB cecum - 1-4 CONTINUM	G 1	32.8258	0.0193146	78.4352	24.978	19.261	0	137.657	102.763	201.422	83.3584	130.397	92.0227	48.8362	99.7523	61.3458	64.5598	124.728	43.9842	179.007	117.416	54.2251	51.3263	40.2681	22.3982	34.4283	43.1648	74.3371	28.6369	19.609	41.0767	68.4467	26.0149	44.0868	21.5397	16.5459	23.145	0.734731	38.4657	5.27314	38.1852	0	64.7032	68.1866	121.089	67.0475	42.4306	10.7729
5	AB cecum - 1-5 CONTINUM	G 1	37.6601	0	87.6891	32.4724	31.3905	0	93.9395	108.813	130	148.196	90.9964	76.866	40.3467	92.5166	74.7645	109.351	122.941	40.7958	146.982	138.158	57.0879	54.392	65.2369	21.2389	45.9544	70.7815	69.78	38.059	43.8318	34.5005	80.6947	34.5477	60.6804	25.7322	32.0667	13.3265	8.49729	54.334	5.54484	49.7332	4.96414	59.5211	52.5173	160.301	66.4017	42.1318	21.9816
6	AB cecum - 2-1 CONTINUM	G 2	48.4157	2.83949	108.941	37.9087	102.337	20.5796	151.176	128.548	208.265	165.497	135.042	102.165	47.0153	145.391	104.605	102.385	189.354	59.7431	226.406	203.983	109.426	76.4215	86.6125	45.9195	51.0559	69.7163	113.416	54.7231	42.0571	68.9411	148.441	64.9067	78.695	47.8668	42.1357	41.7508	47.834	75.0602	10.1511	67.2065	11.865	84.2387	66.9635	226.113	147.207	81.1291	30.9453
7	AB cecum - 2-4 CONTINUM	G 2	60.4158	0.700599	140.964	65.5733	32.1417	0.0470365	267.75	210.262	374.929	108.369	256.175	199.484	95.0156	198.53	152.249	128.139	242.384	97.6335	279.903	223.525	145.346	103.539	107.869	69.6258	76.8147	91.7908	127.858	58.9275	70.9825	112.223	141.11	96.3496	99.0243	63.3766	64.4537	48.8927	27.4694	128.511	10.7866	63.3569	22.9759	108.917	99.6777	313.28	205.542	93.8488	31.6475
8	AB cecum - 2-5 CONTINUM	G 2	50.032	1.04742	136.421	60.4113	53.1957	0	240.289	187.948	289.246	134.609	209.049	140.549	71.5525	165.185	126.961	147.116	234.136	82.5504	277.282	207.436	146.166	100.89	115.843	53.0136	68.627	71.5668	132.05	73.62	63.2596	83.3478	138.976	65.6506	98.0515	58.3171	36.5817	27.6617	37.9475	98.512	8.5982	54.0742	15.7325	97.2963	91.1199	290.955	178.71	114.91	26.0735
9	AB cecum - 3-1 CONTINUM	G 3	55.9001	0	127.79	56.5319	42.8573	6.61864	215.285	181.179	283.006	207.877	199.07	136.748	70.3988	179.148	129.229	174.623	244.142	74.3694	334.68	245.74	142.617	129.86	118.967	60.5626	89.175	98.3818	172.73	96.3581	73.612	106.304	149.531	122.327	110.564	82.6285	92.4427	61.3744	45.6956	135.551	15.5505	90.5604	20.0956	98.8501	98.8053	330.901	189.666	127.184	44.3229
10	AB cecum - 3-2 CONTINUM	G 3	66.4278	0.0187028	121.246	49.7797	49.7896	6.57045	186.399	149.615	234.581	179.468	158.69	115.354	45.8632	148.396	116.623	130.039	232.951	73.4335	215.836	208.48	122.361	105.669	110.998	59.7403	60.9996	80.3242	125.965	62.1251	76.405	88.1359	154.547	105.347	74.5565	35.747	54.9687	8.69941	26.9254	103.435	15.1155	51.1974	14.9525	92.5947	80.286	287.283	193.535	64.8117	27.4451
11	AB cecum - 3-3 CONTINUM	G 3	100.197	0	175.491	77.8103	8.65551	0	207.583	174.536	344.449	169.107	279.061	170.612	84.8855	253.221	194.236	214.602	331.448	84.6839	353.974	268.801	212.269	138.948	176.876	74.3667	111.398	126.031	243.027	93.8424	90.5018	117.532	180.145	161.937	132.244	100.908	78.1173	60.7597	57.4989	173.826	15.9404	103.608	18.5521	128.799	116.506	451.445	224.993	70.2788	41.4854
12	AB cecum - 3-4 CONTINUM	G 3	61.9205	0	187.883	86.2577	19.2971	4.26537	314.921	230.606	444.608	194.431	315.348	237.327	101.7	300.211	215.829	217.516	369.801	124.701	394.159	273.108	227.251	157.313	197.524	81.3885	120.574	102.415	221.04	101.29	98.8226	117.943	159.883	139.903	137.915	91.8099	69.6017	46.8345	52.8777	157.458	8.87397	92.5052	24.0053	137.49	120.224	420.229	231.414	88.1916	117.956
13	AB cecum - 3-5 CONTINUM	G 3	68.4315	0.0851186	174.821	78.6187	9.03086	0	278.004	241.814	420.061	123.708	313.495	221.843	108.765	226.129	174.692	171.671	296.008	96.3686	326.955	249.689	160.317	104.692	145.685	75.4347	94.1309	103.901	183.624	84.1216	103.602	103.576	160.363	96.0094	100.178	54.4814	51.5777	44.4372	32.8721	146.339	12.278	51.3911	20.1174	139.643	106.403	380.589	206.055	115.811	37.4851
14	AB cecum - 4-1 CONTINUM	G 4	2.86051	16.8314	0	3.67482	95.7699	18.1469	3.36332	1.05016	16.4959	69.997	0	0	0	10.3862	2.9738	74.0351	0	3.49148	0	0	21.3661	3.77186	0.823265	2.10855	0	10.2359	2.61981	1.62046	0	0	20.73	3.68053	2.71358	0.343616	0.669701	0	0	0	0	11.0309	0	0.560996	7.31161	5.80906	9.22393	21.4499	0
15	AB cecum - 4-2 CONTINUM	G 4	0	21.5907	0	0	85.5495	15.6329	0	0.202413	0.259075	57.0396	0	0	0	4.21994	2.8347	66.7929	0	0	0	1.92495	17.4329	7.00858	0	0	0	15.3362	0	2.22986	0	0	21.9175	4.68132	3.08277	2.22466	0	0	0	0	0	0	0	0.78937	1.67663	0	1.70966	17.9532	0
16	AB cecum - 4-3 CONTINUM	G 4	4.24841	13.8526	7.57593	9.21635	50.6807	14.0148	44.1607	34.0587	70.6091	70.2777	26.304	21.0327	15.4438	20.5579	21.4052	82.4088	20.5805	15.5603	26.1579	33.9673	16.66	21.4726	7.48597	7.48309	9.12041	23.9467	4.16017	7.64212	6.77762	10.1999	50.4257	6.08433	6.33549	0	0	0	1.78696	5.29292	0	11.3648	0	13.2397	22.7875	29.6262	23.9514	27.1989	0
17	AB cecum - 4-4 CONTINUM	G 4	0.00725021	15.6772	1.94978	3.05099	89.8824	21.5312	9.79495	14.2261	17.5394	67.3708	0	4.24909	5.11687	9.64948	2.87165	73.3284	0	0.677913	15.9651	9.79139	17.1558	22.8589	0.229151	5.27979	0	30.5275	0	0	5.00392	2.81798	35.3411	0	0	0.291502	1.55277	0	0	0	0	7.04791	0	3.23947	18.558	14.9488	12.8529	22.4226	0
18	AB cecum - 4-5 CONTINUM	G 4	9.19088	6.02887	38.5902	15.549	43.8659	0	67.7786	44.4361	89.5649	129.842	46.6672	34.707	27.429	40.8253	37.0804	122.096	56.8446	30.188	98.609	75.294	55.0253	48.1701	19.993	25.9461	25.5479	55.7821	30.4189	22.1437	23.2901	34.7387	78.35	26.9645	44.2352	20.3178	15.1272	4.16485	0.769858	13.6616	6.30129	29.9368	5.13608	27.5285	38.934	57.6845	62.5897	19.3958	0
19	AB cecum - 5-1 CONTINUM	G 5	9.09051	0	36.241	12.2627	27.4667	2.66747	21.1053	37.836	65.0666	121.012	19.1729	41.8956	6.78182	27.2387	32.4076	72.9522	45.5703	18.3901	48.4002	43.9599	30.405	29.773	16.2421	10.0998	17.0015	28.6041	28.6491	7.12908	11.7399	15.5902	36.6452	17.8392	12.6379	12.6042	4.71339	4.22507	0	11.8764	0	11.364	0	13.0202	22.8949	34.3488	30.6731	3.44437	2.34056
20	AB cecum - 5-2 CONTINUM	G 5	2.35466	0	17.4991	5.13675	40.4564	0	27.1452	25.3118	69.575	90.5708	23.1406	41.2465	14.2711	9.73115	11.1488	46.9233	19.7764	5.71863	12.2075	23.6772	23.0936	14.9902	7.12577	4.38685	14.0073	18.0291	1.38213	0	6.97221	6.47128	12.2481	3.30693	0	3.88114	0	0	0	4.32522	1.92369	0	2.66197	0	18.0711	10.0551	23.6575	11.6262	0
21	AB cecum - 5-3 CONTINUM	G 5	23.8334	0	56.6356	21.5788	38.8285	0	110.077	68.0042	201.794	143.221	97.8731	99.5189	47.8421	85.5029	60.7916	87.8607	83.9065	49.7996	102.525	64.0862	21.2968	48.2743	27.1688	21.5326	29.1019	40.4063	29.4367	25.1185	22.4367	32.8781	57.5056	2.40456	34.3053	6.47941	14.3862	3.62622	0	38.8121	6.85386	15.1296	1.81446	46.6986	50.1224	93.9685	39.7836	30.1888	3.50258
22	AB cecum - 5-4 CONTINUM	G 5	0	8.63808	0	0	51.8959	0	6.39715	3.94494	0	42.6356	0	0.0900174	0	0.838162	0	52.7544	0	0	0	2.78623	11.4086	0	0	0	0	10.5762	1.44341	0	0	0	0.000264425	0	0	0	0	0	0	0	0	0	0	0	0	2.9005	0	6.96526	0
23	AB cecum - 5-5 CONTINUM	G 5	10.9684	0.17346	23.2903	9.38552	36.4897	0	71.5573	36.7484	101.05	76.2895	35.7236	47.7755	30.1541	37.5446	14.1888	54.675	26.7327	19.2167	53.6422	95.3698	9.64508	12.683	10.9407	7.28784	11.019	41.6532	9.40467	19.7069	14.4063	14.2042	52.2087	6.08134	5.25477	9.20452	11.2047	1.14067	0	15.8002	0	34.3616	0	18.8543	31.9464	24.5153	22.5742	19.0758	5.59666
24	AB cecum - 6-1 CONTINUM	G 6	29.971	1.25097	59.9958	17.3399	41.4389	0	102.229	69.5298	146.023	111.263	73.023	71.9927	35.4539	74.0339	41.2014	76.5968	63.3998	46.7168	92.4865	100.305	34.8472	35.1085	43.9708	17.9244	31.0692	49.2064	44.0324	25.4828	11.908	22.8046	54.6255	18.6718	23.7599	6.69967	6.11252	7.21748	10.2086	19.3662	4.03495	11.167	6.45435	29.4225	50.356	77.7866	40.6965	15.1468	8.17976
25	AB cecum - 6-3 CONTINUM	G 6	6.01655	0	50.0406	18.2955	86.9218	0	160.303	61.9522	149.761	101.661	79.3913	101.809	33.0947	55.4239	39.2377	68.005	49.5811	64.5237	212.167	124.65	45.8677	17.4564	28.8793	27.839	19.0281	44.7587	38.8001	40.5294	22.2352	57.8309	87.4628	37.2555	23.5703	22.8158	25.2417	29.2581	23.6949	35.0905	1.63237	66.8326	17.8803	39.0093	69.2785	78.6428	87.0751	24.8653	11.8469
26	AB cecum - 6-4 CONTINUM	G 6	27.1322	0	67.9605	26.6162	41.2656	0	147.928	93.526	201.427	79.9988	114.251	112.121	42.5109	82.1912	54.679	100.918	96.668	57.2621	163.389	81.916	33.7487	55.1076	32.4749	17.209	33.2911	35.5097	41.675	32.7126	7.76732	34.6016	47.3243	1.04054	17.8684	4.85265	12.8883	10.1861	0	38.6112	4.73504	15.4152	2.31988	37.5322	65.0877	92.6973	65.2768	29.4626	3.90035
27	AB cecum - 6-5 CONTINUM	G 6	45.8728	0	91.2494	34.3528	26.4183	0	195.609	127.242	278.155	134.315	159.859	145.411	48.2644	138.839	80.8241	87.1312	133.177	70.3933	168.677	112.089	64.138	50.173	74.9058	30.8661	44.318	55.909	69.8482	52.8242	44.4095	39.3512	63.0848	45.674	27.9451	37.2779	29.2224	10.9436	11.5187	52.0885	4.86113	32.1855	9.74866	48.6228	74.808	137.607	90.7516	29.6893	1.22412
[truncated: 3,056 more columns]

## Sheet: Sheet2
Primary ID	Neutral mass (Da)	m/z	Retention time (min)	Accepted Description	Accepted ID	Anova p-value = 0.05	Max fold change = 2	G 4 marker	G 3 marker	1	2	3	4	5	6	7	8	9	10	11	12	13	14	15	16	17	18	19	20	21	22	23	24	25	26	27
Run										AB cecum - 1-1 CONTINUM	AB cecum - 1-2 CONTINUM	AB cecum - 1-3 CONTINUM	AB cecum - 1-4 CONTINUM	AB cecum - 1-5 CONTINUM	AB cecum - 2-1 CONTINUM	AB cecum - 2-4 CONTINUM	AB cecum - 2-5 CONTINUM	AB cecum - 3-1 CONTINUM	AB cecum - 3-2 CONTINUM	AB cecum - 3-3 CONTINUM	AB cecum - 3-4 CONTINUM	AB cecum - 3-5 CONTINUM	AB cecum - 4-1 CONTINUM	AB cecum - 4-2 CONTINUM	AB cecum - 4-3 CONTINUM	AB cecum - 4-4 CONTINUM	AB cecum - 4-5 CONTINUM	AB cecum - 5-1 CONTINUM	AB cecum - 5-2 CONTINUM	AB cecum - 5-3 CONTINUM	AB cecum - 5-4 CONTINUM	AB cecum - 5-5 CONTINUM	AB cecum - 6-1 CONTINUM	AB cecum - 6-3 CONTINUM	AB cecum - 6-4 CONTINUM	AB cecum - 6-5 CONTINUM
Condition										CON1	CON2	CON3	CON4	CON5	AVNM1	AVNM2	AVNM3	AMP1	AMP2	AMP3	AMP4	AMP5	VAN1	VAN2	VAN3	VAN4	VAN5	NEO1	NEO2	NEO3	NEO4	NEO5	MET1	MET2	MET3	MET4
0.51_282.1548m/z		282.155	0.51			Y	Y			10.7831	50.9992	17.8389	32.8258	37.6601	48.4157	60.4158	50.032	55.9001	66.4278	100.197	61.9205	68.4315	2.86051	0	4.24841	0.00725021	9.19088	9.09051	2.35466	23.8334	0	10.9684	29.971	6.01655	27.1322	45.8728
0.51_170.8341m/z		170.834	0.51			Y	Y			0	0	2.78371	0.0193146	0	2.83949	0.700599	1.04742	0	0.0187028	0	0	0.0851186	16.8314	21.5907	13.8526	15.6772	6.02887	0	0	0	8.63808	0.17346	1.25097	0	0	0
0.51_330.1774m/z		330.177	0.51			Y	Y			43.9272	120.982	58.5263	78.4352	87.6891	108.941	140.964	136.421	127.79	121.246	175.491	187.883	174.821	0	0	7.57593	1.94978	38.5902	36.241	17.4991	56.6356	0	23.2903	59.9958	50.0406	67.9605	91.2494
0.51_303.1589m/z		303.159	0.51			Y	Y			17.8637	41.6927	20.0904	24.978	32.4724	37.9087	65.5733	60.4113	56.5319	49.7797	77.8103	86.2577	78.6187	3.67482	0	9.21635	3.05099	15.549	12.2627	5.13675	21.5788	0	9.38552	17.3399	18.2955	26.6162	34.3528
0.51_273.9156n	273.916	294.89	0.51			Y	Y			61.9836	37.0108	26.8489	19.261	31.3905	102.337	32.1417	53.1957	42.8573	49.7896	8.65551	19.2971	9.03086	95.7699	85.5495	50.6807	89.8824	43.8659	27.4667	40.4564	38.8285	51.8959	36.4897	41.4389	86.9218	41.2656	26.4183
0.51_321.9041m/z		321.904	0.51			Y	Y			10.7528	2.37234	2.78144	0	0	20.5796	0.0470365	0	6.61864	6.57045	0	4.26537	0	18.1469	15.6329	14.0148	21.5312	0	2.66747	0	0	0	0	0	0	0	0
0.52_216.1353m/z		216.135	0.52			Y	Y			82.1119	140.882	113.449	137.657	93.9395	151.176	267.75	240.289	215.285	186.399	207.583	314.921	278.004	3.36332	0	44.1607	9.79495	67.7786	21.1053	27.1452	110.077	6.39715	71.5573	102.229	160.303	147.928	195.609
0.52_202.1200m/z		202.12	0.52			Y	Y			53.8774	118.894	46.0725	102.763	108.813	128.548	210.262	187.948	181.179	149.615	174.536	230.606	241.814	1.05016	0.202413	34.0587	14.2261	44.4361	37.836	25.3118	68.0042	3.94494	36.7484	69.5298	61.9522	93.526	127.242
0.52_273.1569m/z		273.157	0.52			Y	Y			139.682	248.211	116.895	201.422	130	208.265	374.929	289.246	283.006	234.581	344.449	444.608	420.061	16.4959	0.259075	70.6091	17.5394	89.5649	65.0666	69.575	201.794	0	101.05	146.023	149.761	201.427	278.155
0.52_211.1558n	211.156	232.131	0.52			Y	Y			76.6976	150.387	67.6997	130.397	90.9964	135.042	256.175	209.049	199.07	158.69	279.061	315.348	313.495	0	0	26.304	0	46.6672	19.1729	23.1406	97.8731	0	35.7236	73.023	79.3913	114.251	159.859
0.52_259.1413m/z		259.141	0.52			Y	Y			50.7075	131.84	56.8226	92.0227	76.866	102.165	199.484	140.549	136.748	115.354	170.612	237.327	221.843	0	0	21.0327	4.24909	34.707	41.8956	41.2465	99.5189	0.0900174	47.7755	71.9927	101.809	112.121	145.411
0.52_230.1256m/z		230.126	0.52			Y	Y			27.1196	53.1691	29.0927	48.8362	40.3467	47.0153	95.0156	71.5525	70.3988	45.8632	84.8855	101.7	108.765	0	0	15.4438	5.11687	27.429	6.78182	14.2711	47.8421	0	30.1541	35.4539	33.0947	42.5109	48.2644
0.52_345.1771m/z		345.177	0.52			Y	Y			59.4629	150.948	65.0405	99.7523	92.5166	145.391	198.53	165.185	179.148	148.396	253.221	300.211	226.129	10.3862	4.21994	20.5579	9.64948	40.8253	27.2387	9.73115	85.5029	0.838162	37.5446	74.0339	55.4239	82.1912	138.839
0.52_388.1876m/z		388.188	0.52			Y	Y			24.2032	99.8304	43.0568	61.3458	74.7645	104.605	152.249	126.961	129.229	116.623	194.236	215.829	174.692	2.9738	2.8347	21.4052	2.87165	37.0804	32.4076	11.1488	60.7916	0	14.1888	41.2014	39.2377	54.679	80.8241
0.52_454.2012m/z		454.201	0.52			Y	Y			49.4994	136.71	85.904	64.5598	109.351	102.385	128.139	147.116	174.623	130.039	214.602	217.516	171.671	74.0351	66.7929	82.4088	73.3284	122.096	72.9522	46.9233	87.8607	52.7544	54.675	76.5968	68.005	100.918	87.1312
0.52_323.2126n	323.213	360.187	0.52			Y	Y			47.301	200.748	59.5065	124.728	122.941	189.354	242.384	234.136	244.142	232.951	331.448	369.801	296.008	0	0	20.5805	0	56.8446	45.5703	19.7764	83.9065	0	26.7327	63.3998	49.5811	96.668	133.177
0.52_287.1518m/z		287.152	0.52			Y	Y			24.2735	60.2031	32.1393	43.9842	40.7958	59.7431	97.6335	82.5504	74.3694	73.4335	84.6839	124.701	96.3686	3.49148	0	15.5603	0.677913	30.188	18.3901	5.71863	49.7996	0	19.2167	46.7168	64.5237	57.2621	70.3933
0.52_357.2268n	357.227	402.211	0.52			Y	Y			43.4138	222.987	152.056	179.007	146.982	226.406	279.903	277.282	334.68	215.836	353.974	394.159	326.955	0	0	26.1579	15.9651	98.609	48.4002	12.2075	102.525	0	53.6422	92.4865	212.167	163.389	168.677
0.52_376.1664n	376.166	375.159	0.52			Y	Y			38.4922	182.866	125.519	117.416	138.158	203.983	223.525	207.436	245.74	208.48	268.801	273.108	249.689	0	1.92495	33.9673	9.79139	75.294	43.9599	23.6772	64.0862	2.78623	95.3698	100.305	124.65	81.916	112.089
0.52_418.2141n	418.214	439.195	0.52			Y	Y			12.6068	108.452	41.4305	54.2251	57.0879	109.426	145.346	146.166	142.617	122.361	212.269	227.251	160.317	21.3661	17.4329	16.66	17.1558	55.0253	30.405	23.0936	21.2968	11.4086	9.64508	34.8472	45.8677	33.7487	64.138
0.52_445.2216m/z		445.222	0.52			Y	Y			9.27937	78.6432	27.3677	51.3263	54.392	76.4215	103.539	100.89	129.86	105.669	138.948	157.313	104.692	3.77186	7.00858	21.4726	22.8589	48.1701	29.773	14.9902	48.2743	0	12.683	35.1085	17.4564	55.1076	50.173
0.52_430.2000m/z		430.2	0.52			Y	Y			19.2451	101.178	40.3385	40.2681	65.2369	86.6125	107.869	115.843	118.967	110.998	176.876	197.524	145.685	0.823265	0	7.48597	0.229151	19.993	16.2421	7.12577	27.1688	0	10.9407	43.9708	28.8793	32.4749	74.9058
0.52_416.1902m/z		416.19	0.52			Y	Y			15.2675	40.8385	16.6602	22.3982	21.2389	45.9195	69.6258	53.0136	60.5626	59.7403	74.3667	81.3885	75.4347	2.10855	0	7.48309	5.27979	25.9461	10.0998	4.38685	21.5326	0	7.28784	17.9244	27.839	17.209	30.8661
0.52_473.2133m/z		473.213	0.52			Y	Y			8.21226	70.6097	22.8013	34.4283	45.9544	51.0559	76.8147	68.627	89.175	60.9996	111.398	120.574	94.1309	0	0	9.12041	0	25.5479	17.0015	14.0073	29.1019	0	11.019	31.0692	19.0281	33.2911	44.318
0.52_475.2192m/z		475.219	0.52			Y	Y			13.3257	75.9972	42.1713	43.1648	70.7815	69.7163	91.7908	71.5668	98.3818	80.3242	126.031	102.415	103.901	10.2359	15.3362	23.9467	30.5275	55.7821	28.6041	18.0291	40.4063	10.5762	41.6532	49.2064	44.7587	35.5097	55.909
0.52_468.2431n	468.243	503.235	0.52			Y	Y			26.1008	135.226	46.3222	74.3371	69.78	113.416	127.858	132.05	172.73	125.965	243.027	221.04	183.624	2.61981	0	4.16017	0	30.4189	28.6491	1.38213	29.4367	1.44341	9.40467	44.0324	38.8001	41.675	69.8482
0.52_471.1635m/z		471.163	0.52			Y	Y			17.3727	61.9878	25.7622	28.6369	38.059	54.7231	58.9275	73.62	96.3581	62.1251	93.8424	101.29	84.1216	1.62046	2.22986	7.64212	0	22.1437	7.12908	0	25.1185	0	19.7069	25.4828	40.5294	32.7126	52.8242
0.52_396.1388n	396.139	395.132	0.52			Y	Y			13.9525	59.3245	18.2353	19.609	43.8318	42.0571	70.9825	63.2596	73.612	76.405	90.5018	98.8226	103.602	0	0	6.77762	5.00392	23.2901	11.7399	6.97221	22.4367	0	14.4063	11.908	22.2352	7.76732	44.4095
0.52_463.1850n	463.185	462.178	0.52			Y	Y			14.0103	65.9065	33.5377	41.0767	34.5005	68.9411	112.223	83.3478	106.304	88.1359	117.532	117.943	103.576	0	0	10.1999	2.81798	34.7387	15.5902	6.47128	32.8781	0	14.2042	22.8046	57.8309	34.6016	39.3512
0.52_582.2566m/z		582.257	0.52			Y	Y			0	60.7221	27.0388	26.0149	34.5477	64.9067	96.3496	65.6506	122.327	105.347	161.937	139.903	96.0094	3.68053	4.68132	6.08433	0	26.9645	17.8392	3.30693	2.40456	0	6.08134	18.6718	37.2555	1.04054	45.674
0.52_616.2267m/z		616.227	0.52			Y	Y			2.93896	72.3649	17.6486	44.0868	60.6804	78.695	99.0243	98.0515	110.564	74.5565	132.244	137.915	100.178	2.71358	3.08277	6.33549	0	44.2352	12.6379	0	34.3053	0	5.25477	23.7599	23.5703	17.8684	27.9451
0.52_625.1769m/z		625.177	0.52			Y	Y			4.18318	44.4726	26.8879	21.5397	25.7322	47.8668	63.3766	58.3171	82.6285	35.747	100.908	91.8099	54.4814	0.343616	2.22466	0	0.291502	20.3178	12.6042	3.88114	6.47941	0	9.20452	6.69967	22.8158	4.85265	37.2779
0.52_638.2022m/z		638.202	0.52			Y	Y			0	43.7811	7.56526	16.5459	32.0667	42.1357	64.4537	36.5817	92.4427	54.9687	78.1173	69.6017	51.5777	0.669701	0	0	1.55277	15.1272	4.71339	0	14.3862	0	11.2047	6.11252	25.2417	12.8883	29.2224
0.52_621.2345m/z		621.235	0.52			Y	Y			2.88768	34.7797	14.7452	23.145	13.3265	41.7508	48.8927	27.6617	61.3744	8.69941	60.7597	46.8345	44.4372	0	0	0	0	4.16485	4.22507	0	3.62622	0	1.14067	7.21748	29.2581	10.1861	10.9436
0.52_694.2256m/z		694.226	0.52			Y	Y			5.70299	20.0786	12.2485	0.734731	8.49729	47.834	27.4694	37.9475	45.6956	26.9254	57.4989	52.8777	32.8721	0	0	1.78696	0	0.769858	0	0	0	0	0	10.2086	23.6949	0	11.5187
0.52_334.1829n	334.183	369.147	0.52			Y	Y			14.0978	89.1654	30.6362	38.4657	54.334	75.0602	128.511	98.512	135.551	103.435	173.826	157.458	146.339	0	0	5.29292	0	13.6616	11.8764	4.32522	38.8121	0	15.8002	19.3662	35.0905	38.6112	52.0885
0.52_292.0524m/z		292.052	0.52			Y	Y			4.57137	13.2894	5.32808	5.27314	5.54484	10.1511	10.7866	8.5982	15.5505	15.1155	15.9404	8.87397	12.278	0	0	0	0	6.30129	0	1.92369	6.85386	0	0	4.03495	1.63237	4.73504	4.86113
0.52_500.1780n	500.178	537.197	0.52			Y	Y			1.40532	65.6141	41.282	38.1852	49.7332	67.2065	63.3569	54.0742	90.5604	51.1974	103.608	92.5052	51.3911	11.0309	0	11.3648	7.04791	29.9368	11.364	0	15.1296	0	34.3616	11.167	66.8326	15.4152	32.1855
0.52_356.1422m/z		356.142	0.52			Y	Y			2.01074	12.2121	3.77989	0	4.96414	11.865	22.9759	15.7325	20.0956	14.9525	18.5521	24.0053	20.1174	0	0	0	0	5.13608	0	2.66197	1.81446	0	0	6.45435	17.8803	2.31988	9.74866
0.53_238.1055n	238.106	275.055	0.53			Y	Y			108.133	160.97	89.7138	83.3584	148.196	165.497	108.369	134.609	207.877	179.468	169.107	194.431	123.708	69.997	57.0396	70.2777	67.3708	129.842	121.012	90.5708	143.221	42.6356	76.2895	111.263	101.661	79.9988	134.315
0.53_444.1442n	444.144	481.173	0.53			Y	Y			25.5245	117.661	74.7561	68.4467	80.6947	148.441	141.11	138.976	149.531	154.547	180.145	159.883	160.363	20.73	21.9175	50.4257	35.3411	78.35	36.6452	12.2481	57.5056	0.000264425	52.2087	54.6255	87.4628	47.3243	63.0848
0.53_367.1561m/z		367.156	0.53			Y	Y			18.1195	71.3774	40.6586	64.7032	59.5211	84.2387	108.917	97.2963	98.8501	92.5947	128.799	137.49	139.643	0.560996	0.78937	13.2397	3.23947	27.5285	13.0202	0	46.6986	0	18.8543	29.4225	39.0093	37.5322	48.6228
0.53_341.1452m/z		341.145	0.53			Y	Y			39.7007	83.8391	39.1976	68.1866	52.5173	66.9635	99.6777	91.1199	98.8053	80.286	116.506	120.224	106.403	7.31161	1.67663	22.7875	18.558	38.934	22.8949	18.0711	50.1224	0	31.9464	50.356	69.2785	65.0877	74.808
0.53_389.1960n	389.196	424.185	0.53			Y	Y			32.3814	216.54	69.4615	121.089	160.301	226.113	313.28	290.955	330.901	287.283	451.445	420.229	380.589	5.80906	0	29.6262	14.9488	57.6845	34.3488	10.0551	93.9685	2.9005	24.5153	77.7866	78.6428	92.6973	137.607
0.53_384.1567n	384.157	383.149	0.53			Y	Y			23.9902	139.979	58.2825	67.0475	66.4017	147.207	205.542	178.71	189.666	193.535	224.993	231.414	206.055	9.22393	1.70966	23.9514	12.8529	62.5897	30.6731	23.6575	39.7836	0	22.5742	40.6965	87.0751	65.2768	90.7516
0.53_270.1040m/z		270.104	0.53			Y	Y			26.698	49.7625	8.43479	42.4306	42.1318	81.1291	93.8488	114.91	127.184	64.8117	70.2788	88.1916	115.811	21.4499	17.9532	27.1989	22.4226	19.3958	3.44437	11.6262	30.1888	6.96526	19.0758	15.1468	24.8653	29.4626	29.6893
0.53_691.2152m/z		691.215	0.53			Y	Y			1.65727	32.8933	4.16996	10.7729	21.9816	30.9453	31.6475	26.0735	44.3229	27.4451	41.4854	117.956	37.4851	0	0	0	0	0	2.34056	0	3.50258	0	5.59666	8.17976	11.8469	3.90035	1.22412
0.53_392.1248m/z		392.125	0.53			Y	Y			2.95242	26.9653	31.3202	18.6894	13.7721	30.6493	25.5559	10.6836	34.1901	18.1279	36.3059	33.5566	31.8112	0	0	2.45303	5.35597	18.2013	7.06613	0.0399249	5.12899	0	14.4471	21.9308	28.2546	15.0295	22.4206
0.53_343.0443m/z		343.044	0.53			Y	Y			8.57431	31.1685	20.986	20.9675	21.8321	38.0854	22.219	34.5134	33.2862	35.1314	34.4036	32.5118	20.9673	10.7707	6.80765	11.6774	11.3412	17.1709	21.7146	16.0044	21.9603	9.45645	12.674	17.4364	13.2298	10.3675	15.1989
0.53_213.0857m/z		213.086	0.53			Y	Y			212.422	408.184	246.818	261.17	380.592	291.514	289.395	311.934	414.844	403.868	518.85	380.024	346.88	130.364	120.61	151.718	141.322	290.431	332.376	210.058	327.429	115.376	197.715	254.007	133.036	196.7	322.247
0.53_145.0983m/z		145.098	0.53			Y	Y			146.994	302.504	215.419	188.887	253.908	218.361	220.645	232.044	322.692	284.013	369.639	310.491	280.88	90.1839	78.478	105.177	103.968	222.2	245.468	150.209	226.306	87.555	166.432	203.723	138.013	157.244	238.857
0.53_173.1029m/z		173.103	0.53			Y	Y			299.213	527.996	397.899	365.148	456.096	404.98	396.869	609.146	562.687	587.77	666.753	546.209	525.968	185.539	164.765	224.459	193.187	359.724	360.28	220.553	350.639	208.149	304.579	396.274	330.549	324.993	441.681
0.53_349.0606m/z		349.061	0.53			Y	Y			170.067	275.465	170.408	198.96	298.871	245.435	245.162	240.84	300.355	322.782	388.315	261.145	303.618	95.7037	94.8013	132.927	98.7645	186.606	257.498	157.93	228.407	98.8254	188.965	187.712	108.699	180.412	212.716
0.53_205.9917n	205.992	242.944	0.53			Y	Y			200.411	124.966	143.201	141.819	156.281	218.759	146.71	150.448	126.008	136.247	101.124	120.877	118.103	294.735	274.539	208.807	263.064	174.898	175.17	220.851	205.53	207.396	183.286	185.191	407.895	187.201	178.834
0.53_378.9179m/z		378.918	0.53			Y	Y			112.899	56.5781	73.0092	70.3633	73.2475	116.587	68.7579	90.3654	54.6851	67.6441	54.7643	52.9324	52.1383	166.649	149.766	113.937	130.097	88.5486	85.1452	109.788	104.044	130.817	110.014	111.535	146.872	110.255	90.1438
0.53_294.9537m/z		294.954	0.53			Y	Y			46.6493	17.2906	34.1633	27.4514	34.2205	36.3767	29.1784	31.1177	24.6834	19.6797	16.7609	22.4557	18.304	57.7695	65.457	50.2968	51.1726	38.8585	40.3075	48.3259	44.0933	42.6358	39.4772	28.8321	166.714	43.7134	41.7072
0.53_446.9060m/z		446.906	0.53			Y	Y			65.8783	31.0734	29.4144	36.6043	46.3153	55.8756	29.1395	42.153	26.066	32.2283	26.7413	22.5785	28.431	82.862	94.4761	72.5624	86.0527	49.4547	40.3915	73.6942	52.2099	52.7818	73.8728	58.1439	67.6558	70.3109	52.7271
0.53_362.9410m/z		362.941	0.53			Y	Y			33.4487	11.5329	12.588	15.8984	25.5791	20.663	18.6136	17.0798	11.8483	11.95	5.92125	10.5358	10.1073	48.1114	47.8611	34.4691	49.4691	20.0054	28.2599	43.6873	25.5132	21.7159	25.536	26.7248	82.9107	27.5078	27.3686
0.53_412.1416m/z		412.142	0.53			Y	Y			37.0782	85.7593	42.484	34.5291	53.8412	90.9609	132.526	106.672	118.641	110.272	141.772	140.283	114.904	28.0764	37.5841	35.6911	36.1382	65.6346	52.0615	50.8135	48.6229	15.3403	34.7048	47.7817	52.0226	65.3022	56.8659
0.53_477.1677m/z		477.168	0.53			Y	Y			32.6953	104.708	44.1862	49.9741	72.4482	92.556	86.2516	112.264	141.231	115.014	171.002	132.502	101.484	2.60392	3.60952	20.5631	17.3245	36.2495	24.1506	2.50615	35.3529	0.874392	39.8538	57.6312	43.6604	39.5894	54.8861
0.53_449.1549m/z		449.155	0.53			Y	Y			16.2102	56.5408	36.2859	22.0522	55.1611	52.6665	63.0073	67.9972	83.4624	81.6178	93.4148	69.8475	78.5395	0	4.18209	14.0083	1.80447	22.0963	21.4852	6.31039	25.5795	0	6.05719	12.9875	28.832	18.5464	27.9175
0.53_545.1506m/z		545.151	0.53			Y	Y			9.54228	58.395	34.1727	25.6472	56.3273	91.6821	91.4973	73.0937	111.404	85.2424	125.478	94.7552	96.5479	5.56329	1.03675	13.7248	13.0231	23.8979	30.042	10.5311	24.3773	1.18212	23.4382	14.9803	46.4288	32.1371	44.7011
0.53_669.0915m/z		669.091	0.53			Y	Y			0.681574	23.1916	19.562	16.5873	28.7359	47.2738	42.5647	31.1707	70.8752	50.3566	68.2533	57.7921	53.8137	0.380454	0.221491	1.6633	1.77718	14.1026	6.29882	1.33692	10.7184	0	18.5141	9.43226	40.6081	10.7745	19.9457
0.53_437.1421m/z		437.142	0.53			Y	Y			26.3962	75.0627	31.083	34.1609	35.909	57.6238	92.9359	73.1862	94.185	75.0115	100.186	103.059	92.4121	0	0	6.7837	3.19196	22.5806	20.8776	2.49119	19.9667	0	21.0149	21.6065	33.1638	32.7016	39.7734
0.53_239.0393m/z		239.039	0.53			Y	Y			0	14.7655	2.50754	6.23682	0.905712	3.45149	14.0382	9.87507	15.8552	16.5434	14.3329	12.721	13.6772	0	0	0	0	9.36701	7.64585	2.79805	2.3243	0	2.54792	2.46023	0	0	4.22694
0.53_613.1545m/z		613.154	0.53			Y	Y			5.44368	30.7787	21.2604	15.2399	33.7493	42.2681	35.425	38.6965	52.9844	47.7994	66.6481	42.2387	49.7368	0	0	2.44091	0.0143247	4.74802	13.1315	0.985665	6.38474	0	0	9.10493	0	7.48002	16.7989
0.53_190.9283m/z		190.928	0.53			Y	Y			2.47911	0	4.91836	0	4.31364	5.15062	9.89875	11.9113	2.27361	9.30597	2.77011	1.6807	2.65132	26.2001	25.8647	26.4095	24.7498	14.6866	0.803474	12.451	9.65615	6.88517	2.34815	0	5.71374	0.484034	2.20074
0.53_801.0994m/z		801.099	0.53			Y	Y			6.42547	10.0427	0.183918	4.41373	6.71317	14.3229	17.1188	34.4538	18.0803	3.73257	13.642	16.3181	17.0579	0	0	9.51516	6.03721	5.97318	10.5419	12.6881	13.3736	10.8524	14.3884	14.6295	14.103	15.6304	15.2987
0.54_499.9353n	499.935	536.884	0.54			Y	Y			1221.63	649.25	1069.71	1173.07	1329.45	1051.34	995.537	1042.5	626.645	883.035	823.003	522.664	911.012	1336.42	1722.26	1915.25	1437.78	998.745	1250.13	1394.91	1320.11	1742.39	1993.22	1290.23	1262.15	1740.73	926.769
0.54_787.8596n	787.86	824.808	0.54			Y	Y			1807.77	952.18	1402.76	1538.62	1675.81	1318.01	1242.44	1333.06	712.813	1136.61	953.539	750.712	1136.8	2178.88	2638.65	2628.37	2159.91	1592.74	1842.08	2178.04	1993.84	2413.06	2782.01	1964.01	1783.82	2550.05	1462.04
0.54_241.0921m/z		241.092	0.54			Y	Y			173.302	322.861	219.52	226.915	252.321	465.073	291.057	266.341	497.995	315.951	470.86	367.332	390.94	86.8352	91.8079	71.6794	100.171	245.924	215.473	106.435	229.138	58.52	115.461	202.129	158.362	155.456	245.045
0.54_656.8853m/z		656.885	0.54			Y	Y			233.187	109.629	177.329	227.952	311.629	245.228	189.346	201.575	116	193.216	190.448	80.1029	203.964	277.845	376.706	507.353	394.639	186.716	237.202	298.204	277.185	351.272	497.322	207.453	222.683	399.283	179.599
0.54_724.8733m/z		724.873	0.54			Y	Y			199.638	121.96	162.383	190.709	267.276	204.61	180.919	178.901	115.425	163.373	152.267	66.7297	192.607	244.682	358.267	473.879	324.096	173.196	242.326	259.883	236.074	317.121	440.558	221.476	227.24	353.639	150.423
0.54_837.8103n	837.81	882.777	0.54			Y	Y			991.125	605.161	819.884	819.334	698.555	465.747	533.705	589.157	278.131	511.914	288.124	430.719	411.432	1437.44	1217.33	1000.38	1113.2	1027.17	969.376	1355.06	1110	1213.56	1068.23	1285	963.098	1291.15	964.583
0.54_222.0499m/z		222.05	0.54			Y	Y			57.376	134.683	60.5806	79.3698	102.885	93.4488	122.344	110.502	158.776	144.711	161.561	130.203	145.705	81.7562	52.7122	50.4676	73.5286	98.78	96.6969	59.4506	61.2525	35.9275	48.4077	62.0789	45.655	66.1302	86.7698
0.54_365.0336m/z		365.034	0.54			Y	Y			56.0352	106.886	66.1924	56.943	64.4672	79.8988	79.856	71.8997	96.0364	114.508	122.398	112.109	97.739	43.2043	33.0072	39.2937	49.099	97.3726	81.154	54.0046	82.8041	21.2974	55.274	67.1225	48.2063	58.1098	106.381
0.54_1078.7618m/z		1078.76	0.54			Y	Y			137.482	83.3299	39.8698	131.823	109.338	70.3745	76.7598	73.4126	40.3479	90.276	65.6417	49.8325	70.6701	152.284	167.451	154.044	146.035	123.593	136.509	168.201	115.849	86.4389	150.391	146.098	56.0684	160.895	132.911
0.54_804.0019n	804.002	840.945	0.54			Y	Y			91.4924	110.17	56.77	82.9667	186.01	196.338	162.036	170.559	201.671	194.428	258.72	130.306	240.893	18.2047	25.1893	79.8616	48.6509	74.0323	107.506	59.336	101.382	24.3215	107.195	51.1363	43.7808	80.0737	77.6403
0.54_1080.7982m/z		1080.8	0.54			Y	Y			312.222	238.946	190.875	257.155	316.612	210.233	183.302	202.059	111.423	189.323	127.895	112.585	223.35	399.249	430.738	371.482	348.197	281.351	330.457	429.309	357.416	301.221	454.893	285.371	225.081	393.976	254.471
0.54_1094.7931m/z		1094.79	0.54			Y	Y			78.5638	75.8191	54.9385	90.0477	82.0466	30.6972	53.2207	70.2434	31.5787	53.6314	38.5422	39.9765	43.2331	89.8192	87.8302	94.8638	95.187	81.5676	114.292	99.2436	108.037	37.3138	98.7644	102.105	39.588	110.287	107.597
0.54_573.8719n	573.872	610.822	0.54			Y	Y			151.922	61.9002	119.388	109.796	114.732	90.7079	92.9164	87.9623	29.4549	52.3263	51.9116	35.5286	57.3588	157.796	187.221	160.214	144.015	113.827	144.679	167.652	137.484	182.631	189.204	151.619	155.181	193.257	82.8986
0.54_394.8922m/z		394.892	0.54			Y	Y			39.4741	22.4152	26.1242	25.4771	26.5766	24.6612	27.1185	39.8297	15.1057	27.2275	20.8405	26.7658	18.311	86.372	69.4799	42.2955	66.8208	38.3943	37.0294	53.8617	41.2776	54.0225	35.6717	50.3613	46.1292	45.6242	30.6376
0.54_930.8522m/z		930.852	0.54			Y	Y			182.205	146.421	63.1273	163.425	148.136	109.658	108.267	89.4594	70.2983	103.89	68.4547	82.7278	102.601	214.493	181.081	157.037	189.37	200.531	224.567	215.121	198.994	110.348	156.494	223.994	78.8352	195.316	209.966
0.54_1231.7533m/z		1231.75	0.54			Y	Y			462.552	161.637	331.996	440.876	408.218	164.287	166.951	130.845	57.4371	193.424	102.589	35.7407	94.3791	759.494	801.132	674.429	613.223	391.901	514.919	720.637	520.413	540.783	613.221	551.306	349.569	610.464	389.262
0.54_734.8325m/z		734.832	0.54			Y	Y			78.6978	25.8043	44.7602	52.6805	37.9428	49.0838	24.8815	29.1626	17.2992	44.7591	8.84161	2.51524	31.3185	122.202	121.3	105.129	105.284	52.3861	56.3028	90.1454	59.5382	82.6135	87.8457	65.2074	102.576	90.1977	59.9675
0.54_1296.6959m/z		1296.7	0.54			Y	Y			154.772	73.8439	47.9691	90.6039	66.8347	0	17.1761	40.5534	0	13.2955	15.9766	16.4986	38.4235	207.655	180.245	129.836	109.038	126.016	159.893	156.705	115.421	150.038	155.737	106.657	52.3606	136.485	83.615
0.54_577.8828n	577.883	598.857	0.54			Y	Y			56.7452	14.2169	41.4993	48.5743	16.4241	30.3279	13.1514	46.0903	17.0659	18.5708	14.109	29.6214	10.5173	135.129	87.7461	55.6271	70.6024	47.3361	39.8318	85.334	67.4752	74.0352	44.035	53.868	100.163	59.1841	60.0368
0.54_754.3690n	754.369	799.308	0.54			Y	Y			26.3645	0	28.0602	21.9649	31.7079	4.32813	0	1.44833	0	2.89806	0	0	10.4699	54.2872	76.0517	62.7949	36.4993	17.4967	28.4748	81.5608	37.7102	75.5754	56.0966	41.0364	26.4648	49.8692	9.41303
0.54_290.0331m/z		290.033	0.54			Y	Y			4.07195	11.7011	6.71202	4.82734	7.41046	10.2682	16.3242	19.7412	19.3187	23.8745	12.5366	10.5585	13.0285	6.86166	0.819011	5.50117	3.53972	2.59061	9.30965	5.99848	6.18297	0.74331	1.62282	2.40873	7.43106	4.86864	20.6276
0.54_254.9172m/z		254.917	0.54			Y	Y			133.56	80.1254	112.691	114.066	110.357	98.2563	97.5455	96.7599	68.4898	90.021	84.4275	79.1715	116.054	202.567	153.026	168.977	133.167	130.421	129.367	240.794	156.51	151.568	162.262	149.714	177.041	182.878	209.517
0.54_322.9013m/z		322.901	0.54			Y	Y			94.1241	56.9738	99.1751	89.0464	91.4531	78.2279	70.0003	69.6773	49.6275	68.3815	51.7182	53.5187	74.4412	148.71	119.851	133.798	101.803	100.806	96.9493	163.306	112.171	128.346	135.414	112.216	132.381	144.723	123.948
0.54_747.8056n	747.806	792.859	0.54			Y	Y			234.174	135.32	182.912	212.228	261.598	199.383	162.1	194.262	92.5938	174.666	136.705	65.0781	151.229	256.977	342.667	405.053	313.011	191.886	238.393	290.252	245.716	306.624	424.115	248.697	254.663	333.583	194.828
0.54_369.9123n	369.912	390.887	0.54			Y	Y			97.8042	56.8208	94.2056	88.7557	98.2897	68.6043	82.9624	69.8909	41.6012	65.6609	46.6708	56.3019	75.4553	158.849	137.173	121.663	110.976	96.1591	102.572	142.851	111.065	114.696	118.24	127.251	143.06	143.596	108.718
0.54_868.9359m/z		868.936	0.54			Y	Y			67.137	80.7643	55.6136	80.0921	112.399	108.025	92.6916	49.2843	100.239	86.534	126.14	69.2768	105.695	25.2192	33.1727	36.1698	45.1557	63.5353	77.7138	44.7501	89.7188	22.8005	72.1248	70.5609	58.0332	85.2404	88.0944
0.54_421.9198n	421.92	458.872	0.54			Y	Y			109.08	57.8643	104.854	98.0015	112.369	78.3482	85.4027	83.836	39.0176	65.0564	58.1973	22.3366	60.9117	117.305	149.377	155.23	127.543	84.1984	111.835	134.456	110.729	154.521	158.841	119.069	143.218	168.04	81.5272
0.54_374.9071m/z		374.907	0.54			Y	Y			40.025	15.6067	35.7837	35.8287	48.239	33.1344	35.9451	31.3174	10.7025	29.4296	30.2343	3.79112	29.0476	54.5402	59.7853	64.0086	51.5366	33.3864	45.9793	37.9762	47.2308	57.1668	72.1964	57.049	53.4579	65.43	32.8469
0.54_582.8831m/z		582.883	0.54			Y	Y			41.0944	17.7297	29.4165	24.429	25.6453	39.0532	25.7311	28.8413	12.1742	24.4505	15.2701	6.483	16.736	55.027	54.0042	72.0752	70.1987	17.3771	36.2181	62.8531	41.8328	60.6868	62.6257	42.4473	55.0818	51.5942	32.5773
0.54_246.9436m/z		246.944	0.54			Y	Y			10.1568	6.17083	14.5429	8.69478	11.3439	14.3144	3.23701	12.5801	4.9699	5.66856	6.15123	2.78776	8.95475	23.7785	8.06074	21.5	19.5246	8.43578	15.5015	20.0512	16.7227	21.3291	19.7601	16.3469	13.1675	23.2872	13.8246
0.54_314.9323m/z		314.932	0.54			Y	Y			8.76809	0	8.02687	13.0361	6.48205	4.95711	4.25373	8.55882	0	9.6422	0	4.26426	4.80045	12.3141	14.9134	17.2264	12.1414	5.57447	17.4804	12.3394	9.6358	22.9755	16.2534	6.39206	17.3767	16.4273	12.1596
0.55_543.8442n	543.844	588.897	0.55			Y	Y			443.459	199.666	344.921	423.348	527.159	427.784	344.687	388.066	213.473	343.859	307.284	146.477	367.017	458.48	697.592	850.111	570.656	321.438	448.525	516.594	474.071	651.808	876.876	415.675	461.827	669.554	308.447
0.55_909.7779n	909.778	908.771	0.55			Y	Y			1333.92	779.46	1012.06	1116.8	1157.14	875.007	908.976	899.334	493.683	872.14	615.268	613.226	778.288	1731.85	1839.53	1708.33	1578.4	1348.3	1362.56	1712.64	1500.2	1639.81	1821.77	1529.66	1313.21	1679.04	1183.88
0.55_977.7716n	977.772	976.764	0.55			Y	Y			1228.69	801.779	967.691	1063.21	1118.68	782.282	900.094	811.328	454.1	794.93	622.76	558.532	761.066	1610.59	1667.63	1565.89	1472.64	1226.52	1293.16	1706.07	1493.2	1564.14	1654.41	1373.48	1193.5	1694.67	1108.26
0.55_1279.7467n	1279.75	1316.72	0.55			Y	Y			411.473	135.209	331.668	271.08	289.082	22.4019	52.6303	75.1233	33.6163	46.8526	15.601	27.4091	30.8479	607.727	604.055	469.668	470.929	272.078	403.854	513.291	510.72	537.615	454.497	388.638	244.39	426.268	127.09
0.55_583.8970n	583.897	604.872	0.55			Y	Y			1467.46	820.223	1326.49	1303.18	1342.45	1018.12	1108.89	1117.27	606.188	944.802	770.786	632.972	902.003	1739.89	1901.65	1735.63	1522.19	1334.52	1436.92	1692.95	1615.03	1943.89	1859.87	1596.72	1512.41	1943.04	1176.38
0.55_756.8205m/z		756.821	0.55			Y	Y			916.155	495.778	696.721	783.167	803.221	615.396	605.99	648.983	352.615	583.883	396.856	370.709	513.859	1092.03	1211.61	1121.49	1026.73	790.625	892.513	1098.59	995.33	1145.37	1174.81	1008.77	906.103	1187.1	729.441
0.55_463.8957n	463.896	484.87	0.55			Y	Y			645.402	484.536	686.765	564.905	415.97	296.136	411.922	407.523	240.443	351.682	232.313	419.871	263.363	997.303	651.494	387.997	661.853	775.391	649.771	815.645	731.246	729.588	495.776	835.224	705.094	733.736	636.333
0.55_531.8839n	531.884	552.859	0.55			Y	Y			881.543	585.576	898.853	724.766	572.389	446.204	541.794	525.224	336.463	466.48	332.146	490.195	364.586	1231.09	916.319	618.449	834.061	935.39	816.953	1060.52	921.129	993.761	739.302	1042.83	911.19	965.254	801.394
0.55_727.8638n	727.864	772.795	0.55			Y	Y			1129.24	599.236	949.754	898.417	749.477	504.811	621.29	672.442	287.517	558.676	320.232	438.106	448.07	1582.65	1431.34	1056.57	1201.36	1119.21	1143.68	1569.83	1240.73	1436.53	1170.19	1319.96	1269.88	1381.84	965.745
0.55_819.8094n	819.809	840.784	0.55			Y	Y			1327.73	831.133	1263.74	1103.63	972.549	657.782	819.743	852.769	395.078	689.261	440.273	607.831	547.352	1909.24	1626.48	1259.56	1491	1352.01	1326.48	1823.58	1461.58	1665.41	1351.57	1645.51	1468.76	1701.72	1190.88
0.55_683.8329n	683.833	704.808	0.55			Y	Y			952.95	575.009	936.702	748.997	526.729	358.444	475.526	527.387	250.346	427.704	234.129	432.136	284.928	1371.63	989.666	606.549	901.891	995.225	816.327	1253.35	927.541	1082.95	711.861	1124.75	956.582	1025.28	813.788
0.55_395.9085n	395.909	416.883	0.55			Y	Y			352.649	307.01	386.538	286.072	220.285	148.322	228.954	220.88	126.477	188.987	138.947	262.2	138.742	572.791	324.376	205.79	368.781	470.816	337.851	498.352	379.386	373.158	234.02	486.106	396.06	368.431	364.031
0.55_615.8453n	615.845	636.82	0.55			Y	Y			609.58	439.851	598.52	427.84	317.325	198.508	335.721	284.042	149.209	253.788	134.213	346.527	135.721	946.812	552.971	297.639	591.957	722.206	517.883	803.242	657.353	675.181	397.431	797.125	606.385	633.73	532.902
0.55_303.9093n	303.909	348.897	0.55			Y	Y			249.536	235.099	272.299	208.301	144.933	123.937	168.68	163.487	112.477	150.121	104.367	205.103	126.038	450.418	257.354	154.337	256.885	345.505	237.687	357.883	281.562	251.62	167.569	346.237	284.524	271.208	319.599
0.55_788.7693m/z		788.769	0.55			Y	Y			373.702	254.529	358.094	284.926	172.404	127.987	174.577	179.986	72.5267	146.249	86.4108	175.687	92.0249	590.356	375.876	198.582	363.573	422.327	352.232	489.758	376.832	440.226	231.097	498.949	424.263	401.866	401.843
0.55_903.7715n	903.771	924.746	0.55			Y	Y			566.532	404.561	568.506	482.418	404.425	292.704	369.133	334.137	209.84	323.024	225.087	325.416	261.839	811.953	651.668	507.66	566.887	587.082	588.562	826.37	703.604	718.14	555.355	683.225	643.219	693.083	558.169
0.55_960.7855m/z		960.785	0.55			Y	Y			679.298	452.054	518.333	615.519	668.418	531.521	492.834	482.888	285.199	488.564	349.998	304.351	466.508	852.806	1008.62	959.811	841.8	624.881	723.592	872.678	760.659	832.101	1005.53	796.198	604.986	928.202	601.853
0.55_1009.7274n	1009.73	1044.75	0.55			Y	Y			835.19	463.154	672.764	713.326	600.595	433.128	452.361	460.412	195.315	422.279	268.122	279.727	348.244	1136.32	1064.76	861.881	938.733	825.722	867.754	1086.36	942.313	1050.16	906.615	946.741	767.495	1023.65	766.996
0.55_1028.7778m/z		1028.78	0.55			Y	Y			545.449	289.922	351.855	443.983	527.546	375.698	411.581	343.655	232.664	367.109	287.19	174.605	314.948	653.346	726.19	782.637	647.666	482.084	567.116	646.567	589.234	624.451	730.151	628.507	469.313	626.092	450.639
0.55_1060.7279m/z		1060.73	0.55			Y	Y			612.998	358.846	539.011	547.856	480.969	302.75	379.315	375.152	187.285	320.582	205.624	222.915	303.874	830.27	788.149	620.721	716.023	628.992	605.84	809.222	686.125	694.702	681.744	718.095	518.937	731.421	532.561
0.55_1075.7948n	1075.79	1120.76	0.55			Y	Y			921.803	551.029	757.908	778.139	855.556	443.416	512.158	443.014	206.14	483.491	254.029	229.096	397.994	1253.38	1292.06	1178.55	1167.27	876.112	1003.34	1268.8	1053.38	1079.95	1171.92	989.543	779.591	1177.37	767.634
0.55_1093.7502n	1093.75	1128.72	0.55			Y	Y			675.552	423.394	584.619	576.417	592.233	266.509	372.87	300.947	200.687	467.728	217.196	257.899	340.598	966.699	927.739	758.758	769.876	679.841	711.81	939.62	811.01	816.054	826.967	767.055	633.292	867.111	582.139
0.55_769.8149n	769.815	790.789	0.55			Y	Y			536.977	366.588	478.603	391.551	285.352	173.76	255.021	240.244	76.9678	229.725	102.167	214.639	143.973	853.512	608.288	364.58	564.142	623.615	510.632	773.323	603.622	625.985	441.861	700.551	594.881	619.402	560.33
0.55_905.7567n	905.757	942.772	0.55			Y	Y			649.288	382.724	558.471	496.258	383.463	231.598	296.183	291.25	141.89	294.796	157.023	267.282	203.764	975.097	789.714	599.714	743.648	732.153	623.24	924.152	718.306	839.046	646.258	793.451	668.551	762.081	683.023
0.55_309.0761m/z		309.076	0.55			Y	Y			94.3989	155.503	110.097	109.878	123.849	141.119	126.959	102.905	153.171	127.044	169.077	134.324	134.385	12.8552	19.9277	63.7047	49.7157	78.5584	79.1831	59.7134	94.759	34.3968	77.2018	115.56	61.3297	87.6168	99.926
0.55_900.7934m/z		900.793	0.55			Y	Y			253.448	159.269	203.336	212.657	209.11	142.768	148.463	157.239	76.0751	124.401	88.8511	87.595	117.116	403.383	375.247	330.907	275.105	260.991	328.545	333.825	300.505	364.957	357.424	318.324	280.166	360.057	230.383
0.55_1076.7161m/z		1076.72	0.55			Y	Y			231.623	149.996	244.601	162.439	103.489	80.3131	86.2365	80.3127	18.5318	64.2446	26.3044	57.3742	30.6069	340.514	262.363	145.623	193.6	224.742	210.025	274.879	259.485	311.319	177.579	294.96	268.363	266.259	218.393
0.55_950.7743m/z		950.774	0.55			Y	Y			313.734	196.822	247.062	279.747	275.083	194.447	205.151	195.129	118.923	211.231	142.697	139.877	185.027	388.585	371.218	350.418	334.116	307.598	344.421	414.846	379.815	312.215	378.281	350.893	247.722	399.546	256.416
0.55_1145.7114n	1145.71	1180.73	0.55			Y	Y			697.848	291.017	671.507	516.499	472.557	186.05	224.291	262.822	30.5701	230.965	65.2082	79.3171	158.151	991.725	965.009	759.366	757.366	628.563	681.248	891.192	806.26	997.156	803.413	763.823	704.866	923.281	429.943
0.55_1087.7514n	1087.75	1124.78	0.55			Y	Y			325.961	228.704	248.981	232.92	261.098	206.296	172.647	119.221	45.6306	158.276	104.803	103.505	144.024	512.5	493.801	304.307	358.71	303.055	339.036	449.252	407.133	387.645	355.245	390.838	273.002	446.009	325.879
0.55_1245.7100n	1245.71	1290.72	0.55			Y	Y			676.323	259.894	362.182	507.245	418.532	102.65	116.68	144.982	36.4625	163.594	124.328	16.1764	108.022	978.245	987.169	711.862	649.1	514.758	687.932	880.35	722.603	847.827	735.528	740.406	445.958	812.071	437.909
0.55_1213.6919n	1213.69	1212.68	0.55			Y	Y			989.244	454.617	703.552	613.074	681.563	223.124	294.673	344.558	86.1063	355.379	183.68	126.443	347.515	1313.43	1202.76	1051.09	921.773	827.353	887.562	1222.06	971.81	1124.55	1158.33	922.6	676.064	1147.88	611.826
0.55_1002.7823m/z		1002.78	0.55			Y	Y			192.812	109.934	153.732	154.872	155.042	112.24	112.619	125.484	53.3564	106.747	71.2752	78.0412	102.069	271.674	273.962	254.154	222.904	179.548	213.197	242.574	186.328	262.549	268.901	233.925	169.38	241.244	163.583
0.55_1163.7106m/z		1163.71	0.55			Y	Y			336.039	170.238	285.153	307.207	285.279	169.982	134.628	129.879	102.219	199.571	97.7367	87.9921	139.551	543.64	541.609	517.689	432.998	338.534	372.635	464.543	363.481	450.363	547.6	371.096	304.137	437.621	234.571
0.55_966.7551m/z		966.755	0.55			Y	Y			303.36	142.513	179.686	268.902	197.16	135.07	94.6539	127.067	49.7521	126.053	69.049	90.9528	96.1274	441.091	410.239	297.289	317.099	304.855	286.545	393.525	330.15	351.033	343.285	374.724	222.739	368.898	244.631
0.55_1171.7469n	1171.75	1206.75	0.55			Y	Y			865.549	464.985	587.573	555.672	647.438	284.902	317.226	239.927	160.631	338.906	184.667	168.818	241.794	1126.84	1115.59	878.281	840.481	672.923	794.018	1059.85	918.017	934.179	979.436	889.19	672.022	933.508	739.497
0.55_1133.7659n	1133.77	1154.74	0.55			Y	Y			419.921	229.799	344.221	328.863	379.267	130.389	202.818	165.594	86.4686	192.267	79.1696	100.967	170.987	614.555	643.167	534.243	470.989	477.468	456.617	608.156	463.926	497.946	531.493	462.735	344.697	575.412	311.588
0.55_1265.7077n	1265.71	1264.7	0.55			Y	Y			689.245	194.51	427.161	476.247	475.996	147.445	145.429	153.641	24.9343	195.888	74.8395	78.2972	72.7742	1011.51	1028.33	771.013	793.441	517.939	563.812	961.171	714.078	876.031	789.967	661.278	509.763	868.574	325.839
0.55_1094.7418m/z		1094.74	0.55			Y	Y			127.009	40.3265	137.546	71.0853	56.0748	8.07375	33.5598	36.9898	18.014	22.6715	14.2963	14.6592	17.375	186.88	170.395	78.9305	113.224	100.861	100.268	172.209	111.901	206.34	92.0831	127.996	142.656	153.297	100.943
0.55_1033.8437n	1033.84	1070.77	0.55			Y	Y			507.918	377.2	351.723	435.105	455.524	273.636	344.143	229.397	200.213	318.07	253.406	213.74	322.285	648.024	638.149	620.601	580.404	524.108	562.187	701.201	572.795	594.93	618.258	556.62	527.938	605.332	484.36
0.55_1000.7829m/z		1000.78	0.55			Y	Y			146.072	117.839	130.202	122.421	110.679	85.0862	102.199	60.9766	28.6625	93.5832	54.6179	69.3327	53.0876	253.109	154.421	108.226	167.885	186.494	139.94	196.524	173.522	151.435	126.507	208.166	142.075	184.367	165.118
0.55_1218.7633n	1218.76	1255.74	0.55			Y	Y			622.968	454.14	521.204	493.522	502.922	170.798	254.932	246.833	167.149	337.909	127.07	41.8946	274.994	1052.29	1002.39	849.337	754.899	581.657	720.902	938.382	734.066	884.16	815.577	760.093	511.581	885.542	400.107
0.55_1230.6980m/z		1230.7	0.55			Y	Y			156.369	37.1625	138.653	83.214	56.8501	20.3668	38.7597	28.3181	0.820286	28.1268	8.42004	0	15.2985	231.015	222.444	138.996	159.884	136.078	137.835	196.849	110.034	240.672	112.697	119.568	120.026	173.369	66.3837
0.55_1177.7882m/z		1177.79	0.55			Y	Y			271.009	167.655	140.156	231.75	218.869	64.1175	73.8857	89.2994	31.0514	150.701	65.698	39.2559	115.441	380.603	339.147	249.09	271.952	210.144	327.089	359.976	286.072	296.742	195.527	245.209	206.787	284.54	212.244
0.55_940.3243n	940.324	985.241	0.55			Y	Y			445.051	360.019	339.76	334.874	293.434	154.429	160.361	205.696	144.664	181.391	153.639	162.634	207.076	1119.02	774.963	523.959	1132.52	544.402	517.759	613.258	493.082	584.555	904.749	494.325	358.081	559.41	266.085
0.55_1148.8034m/z		1148.8	0.55			Y	Y			132.574	111.33	139.533	81.6615	155.428	76.7327	94.7564	78.4495	81.4037	72.9279	52.2655	61.304	88.6431	168.41	141.895	178.725	177.078	152.69	150.945	147.316	132.994	123.538	174.054	135.956	99.1138	192.717	107.224
0.55_1241.2836m/z		1241.28	0.55			Y	Y			750.655	910.657	617.278	374.668	412.873	152.16	111.219	172.546	94.1883	116.206	186.534	141.378	125.889	1503.76	857.417	727.116	2987.15	1725.11	1325.52	1079.27	959.741	881.2	2969.9	2109.74	1395.04	1264.53	1008.69
0.55_1220.7843m/z		1220.78	0.55			Y	Y			156.204	93.0512	109.848	78.3468	104.416	10.8265	61.4309	37.4178	68.0244	41.1395	3.49945	59.4456	82.4834	210.596	211.427	152.668	183.892	163.077	129.763	173.931	134.32	158.052	150.878	162.731	144.643	164.812	114.902
0.55_1332.6934m/z		1332.69	0.55			Y	Y			245.805	101.949	225.426	138.606	173.301	21.0781	121.411	60.529	16.8414	35.8119	8.14169	31.9923	63.5873	394.938	362.993	309.493	279.678	187.003	212.457	316.265	286.156	393.534	305.012	232.001	183.612	283.471	84.1006
0.55_830.3538n	830.354	875.287	0.55			Y	Y			149.1	38.9016	64.4945	84.9671	95.05	13.3048	31.1577	33.4246	1.4082	22.6952	12.3518	14.8996	21.9257	270.591	268.334	230.699	246.752	160.993	185.185	259.861	170.463	239.745	254.011	186.047	123.306	262.829	80.4635
0.55_1200.7654m/z		1200.77	0.55			Y	Y			428.913	188.248	261.32	256.694	281.603	143.294	164.453	108.326	93.9427	179.186	105.4	62.719	162.597	621.89	521.107	410.755	458.464	470.408	421.358	556.912	453.328	423.511	496.51	496.888	333.049	407.582	241.762
0.55_1306.6991m/z		1306.7	0.55			Y	Y			123.013	18.9082	95.3318	51.6261	72.379	16.3671	9.95295	16.9458	4.29143	37.9012	5.21936	22.0625	0	188.544	223.41	119.712	147.376	95.8515	64.4376	153.905	129.265	228.096	78.644	90.3786	125.795	170.167	39.2328
0.55_1348.7128m/z		1348.71	0.55			Y	Y			326.036	112.067	206.947	192.161	168.921	86.0978	75.6675	0.0561952	10.4042	79.5398	33.5605	10.8353	85.377	698.721	671.288	559.052	466.461	277.103	418.714	621.238	513.755	573.784	481.533	413.928	270.844	538.154	165.698
0.55_701.7912n	701.791	736.761	0.55			Y	Y			115.055	78.4451	137.043	69.6387	30.1705	13.1999	27.6945	26.9536	10.2236	34.4517	3.67009	50.2785	5.06025	292.364	124.531	28.1098	122.387	174.267	88.9765	202.27	129.055	130.028	50.4927	192.147	154.044	118.906	129.335
0.55_1253.7421n	1253.74	1274.72	0.55			Y	Y			279.734	112.312	237.593	207.636	266.598	47.9489	97.1919	71.7118	20.0901	68.3139	18.4458	49.8584	52.5852	449.304	467.839	325.043	425.272	234.265	308.993	471.843	362.599	331.268	340.013	345.939	142.288	275.163	203.155
0.55_1224.7422n	1224.74	1223.73	0.55			Y	Y			347.897	180.109	275.482	272.606	327.141	109.17	145.252	69.7056	61.7152	139.958	58.7677	93.1544	140.27	498.715	502.867	374.264	377.18	324.178	379.379	562.939	482.394	439.632	398.063	347.768	248.84	426.748	232.974
0.55_1227.7653m/z		1227.77	0.55			Y	Y			217.012	169.16	205.75	152.863	224.733	92.3657	53.2311	27.7661	22.6335	79.0148	39.8604	36.0776	77.5105	399.269	291.452	244.016	261.621	257.74	242.884	371.306	257.221	266.536	249.011	271.371	116.207	289.999	223.684
0.55_1278.7545n	1278.75	1323.72	0.55			Y	Y			231.071	119.448	237.395	159.612	152.363	43.984	48.2751	65.9048	18.8217	71.9241	29.0229	2.53979	26.1852	448.702	449.647	256.253	291.214	152.126	281.072	381.058	245.604	382.744	312.096	290.187	202.564	318.573	149.501
0.55_1342.7368n	1342.74	1341.73	0.55			Y	Y			221.939	131.692	190.435	137.374	197.957	56.5141	43.0108	87.65	17.8915	42.5449	55.2532	50.0673	77.681	495.325	408.212	333.792	353.47	229.99	275.138	395.039	289.258	377.006	362.234	299.902	130.808	253.012	170.112
0.55_982.3155n	982.316	1003.29	0.55			Y	Y			333.049	174.075	194.607	233.301	299.025	50.8699	89.5701	66.6627	31.9218	128.989	136.199	51.4327	84.7956	559.809	508.025	400.453	411.528	277.565	289.296	479.832	342.161	367.81	344.505	279.371	311.861	427.462	230.215
0.55_1026.3158n	1026.32	1025.3	0.55			Y	Y			452.505	253.406	253.144	260.231	342.465	125.494	153.757	127.213	116.593	270.142	141.899	110.067	185.604	806.877	636.819	608.729	603.017	396.544	498.501	668.163	542.592	601.815	587.85	458.32	336.86	619.93	308.952
0.55_880.3230n	880.323	901.298	0.55			Y	Y			162.43	74.5878	104.975	115.504	131.106	26.5428	83.0163	33.8789	62.2748	56.8562	42.4444	61.6972	65.1164	315.727	282.697	242.426	218.761	191.042	203.707	245.425	184.856	292.789	213.17	195.467	155.99	236.982	175.696
0.55_1379.7067n	1379.71	1414.71	0.55			Y	Y			283.411	47.7597	144.75	106.373	139.459	36.6425	35.241	0	0	48.8785	3.25463	0	8.35968	434.47	403.18	262.294	295.214	187.748	223.12	364.816	274.896	467.565	257.2	215.445	117.13	232.18	47.266
0.55_1054.2547n	1054.25	1053.25	0.55			Y	Y			296.871	120.16	235.846	158.974	228.668	80.5786	142.153	70.4159	51.2279	114.507	80.6749	43.8124	143.555	545.57	502.829	425.214	398.889	267.087	353.223	502.962	359.109	444.57	416.665	336.308	161.431	405.364	225.715
0.55_1284.7277n	1284.73	1283.72	0.55			Y	Y			353.481	161.438	135.679	220.708	270.616	77.8615	98.842	69.8695	29.239	44.3978	33.4986	34.4304	86.7044	493.128	517.383	422.447	414.944	275.371	256.496	462.085	365.084	373.603	436.197	273.227	207.49	406.864	153.428
0.55_1382.7319n	1382.73	1381.72	0.55			Y	Y			799.957	268.016	474.267	461.423	532.807	55.1638	76.4026	74.557	84.2658	140.713	41.4601	8.42751	70.3393	1479.66	1389.06	902.889	839.553	684.632	765.949	1269.74	804.364	1171.65	902.5	711.92	328.606	1002.95	446.009
0.55_951.2727m/z		951.273	0.55			Y	Y			172.334	87.0569	121.755	99.6409	112.299	38.4556	76.6889	93.0227	61.253	37.7267	84.8103	93.1616	81.1705	250.559	261.055	194.488	243.418	127.341	175.388	245.004	170.169	201.517	158.368	195.85	128.821	174.657	129.255
0.55_974.3167n	974.317	1011.27	0.55			Y	Y			356.532	182.084	275.46	235.171	319.02	53.2677	110.148	84.1068	20.4437	112.641	102.708	48.9309	89.4899	685.729	588.311	491.799	522.582	361.664	414.473	563.486	496.481	552.94	524.789	384.887	321.847	502.708	337.787
0.55_1389.7224m/z		1389.72	0.55			Y	Y			531.795	99.9422	254.869	242.543	219.964	23.2697	95.5532	112.48	11.0527	37.8204	55.6986	29.9214	36.3909	909.937	855.31	505.99	425.458	365.781	390.953	757.86	461.082	759.923	487.099	460.017	191.869	619.822	230.747
0.55_882.3619n	882.362	919.311	0.55			Y	Y			168.336	82.3794	84.3687	107.203	156.431	54.2679	61.1337	48.8869	21.726	43.4399	22.9908	22.911	58.2321	305.25	294.008	279.399	228.422	175.056	204.245	259.482	200.54	244.224	278.911	141.127	146.46	179.661	114.55
0.55_1008.3488n	1008.35	1029.29	0.55			Y	Y			198.594	96.4865	134.141	129.352	144.868	59.1915	81.7305	58.0605	57.5074	86.7038	48.8042	16.3961	73.7627	310.109	316.026	252.038	203.911	139.226	224.458	241.783	244.21	336.66	220.042	238.803	166.073	225.62	76.4667
0.55_969.2909m/z		969.291	0.55			Y	Y			119.315	73.9157	72.1358	78.3233	94.7175	32.4347	44.8666	67.485	18.5662	71.4874	51.0181	63.7733	29.8529	210.991	222.853	173.148	150.014	106.018	153.274	185.906	131.951	174.501	167.036	102.926	105.02	193.112	74.9348
0.55_1431.7179n	1431.72	1468.67	0.55			Y	Y			371.488	78.6547	225.374	255.266	197.538	32.8456	35.045	52.9507	0	74.7958	0.15245	16.0987	5.09121	720.305	793.213	557.466	504.005	109.772	386.977	651.98	405.093	693.121	504.75	343.552	121.761	434.037	61.3535
0.55_1021.2964m/z		1021.3	0.55			Y	Y			163.55	120.242	139.372	84.7917	113.135	41.1129	96.4729	95.5627	68.1355	105.372	88.3523	70.0182	67.4531	223.75	237.323	188.47	191.822	157.916	146.993	184.273	198.904	223.728	187.021	188.142	131.97	189.58	92.9678
0.55_909.2860m/z		909.286	0.55			Y	Y			114.866	12.8418	73.348	92.5103	50.4698	33.3893	24.0035	19.4433	2.44974	33.8225	10.9226	21.3714	18.0445	229.892	166.667	162.711	168.589	111.952	109.006	187.482	119.339	181.424	147.937	154.325	101.459	143.561	56.5479
0.55_1434.6860m/z		1434.69	0.55			Y	Y			318.683	57.7687	180.944	190.63	209.985	0	43.899	15.6405	7.01251	29.5697	53.354	9.74824	52.139	642.409	561.269	383.835	371.541	210.366	268.082	490.195	342.755	388.353	356.311	208.076	162.486	259.858	94.8966
0.55_1335.7402n	1335.74	1372.72	0.55			Y	Y			563.516	177.48	413.512	306.337	324.865	61.4425	86.8834	17.811	20.6621	132.69	37.8394	50.3896	70.7314	941.866	889.194	609.535	526.832	310.055	410.305	779.558	471.416	746.429	506.802	526.372	286.592	506.023	267.907
0.55_885.3114m/z		885.311	0.55			Y	Y			76.0007	22.0255	33.0239	39.3674	33.5074	21.5175	20.8046	26.027	34.6621	24.2264	31.3067	27.1352	20.7634	113.371	118.296	117.871	84.7399	49.6124	51.0499	98.9664	90.0866	85.9395	93.1182	47.7923	40.9558	74.8916	23.5051
0.55_935.2860m/z		935.286	0.55			Y	Y			115.69	56.843	95.3385	88.1896	112.226	64.2224	27.7771	63.3083	32.7345	53.5526	32.1793	40.9952	52.1424	200.435	222.895	193.481	161.963	96.7173	136.909	184.889	188.231	195.51	178.444	143.024	114.796	164.345	90.5643
0.55_1361.7254m/z		1361.73	0.55			Y	Y			309.533	81.7102	150.718	128.809	184.427	48.4626	60.9057	9.55105	9.45106	109.271	4.62424	0.570174	49.3317	355.697	409.72	212.359	239.528	246.037	230.681	388.717	261.474	301.906	238.797	250.341	129.3	156.136	74.7997
0.55_1021.3488n	1021.35	1066.28	0.55			Y	Y			219.793	121.902	182.077	164.209	178.108	99.6473	63.8616	64.8744	43.6826	150.406	53.0813	23.4382	87.0866	395.769	319.122	256.902	227.12	211.652	239.933	311.474	249.365	264.048	236.181	189.334	158.134	314.578	154.46
0.55_796.3560n	796.356	841.293	0.55			Y	Y			96.0404	42.5934	50.7711	83.2086	68.6597	40.2121	34.597	43.4405	33.3375	24.0752	41.2315	32.7669	20.6436	206.4	180.226	173.016	167.282	62.1971	114.866	174.577	121.363	193.132	208.903	103.945	172.295	177.589	58.8575
0.55_1129.2329m/z		1129.23	0.55			Y	Y			32.347	0.62266	32.195	10.9822	16.2484	0	4.24141	1.69598	0	0	0	0	0.585763	84.6898	75.1419	21.0903	46.3825	21.8235	43.2405	35.3895	18.3492	68.6696	11.1633	47.7959	33.3566	27.1055	7.00251
0.55_1408.6919m/z		1408.69	0.55			Y	Y			258.806	42.9329	157.185	152.392	102.787	5.77713	52.0537	32.0884	0	41.378	23.739	0	20.9224	442.178	472.97	297.445	197.184	163.812	199.915	347.759	310.769	392.078	289.992	236.089	135.535	327.513	120.048
0.55_1292.7613n	1292.76	1327.73	0.55			Y	Y			407.675	112.848	347.815	222.792	292.762	76.3153	126.07	125.632	0	79.0007	5.50827	18.2254	69.052	714.574	605.14	477.033	394.483	244	275.122	674.996	334.983	654.8	530.768	362.219	237.257	499.31	234.99
0.55_944.3470n	944.347	989.312	0.55			Y	Y			177.947	98.9569	150.539	176.766	185.699	54.8218	64.6551	47.0628	33.9547	89.2297	57.937	21.6778	115.497	282.093	259.121	243.436	216.071	201.492	209.919	298.839	267.831	262.508	258.925	193.801	194.782	262.452	163.295
0.55_814.3193n	814.319	859.308	0.55			Y	Y			61.654	2.0058	40.4413	39.6092	36.9625	4.67599	20.7925	16.9372	0	15.5255	5.61094	6.78289	4.6798	127.352	108.071	100.971	108.047	64.2093	61.5024	105.554	75.8231	142.798	103.936	74.4079	32.263	128.642	37.5069
0.55_924.3258n	924.326	945.309	0.55			Y	Y			116.356	51.6227	105.036	86.7039	81.4535	48.0323	43.6666	231.952	21.6871	76.5901	45.7373	31.6037	37.626	223.494	226.752	180.888	167.229	102.554	145.816	215.567	169.41	164.857	191.545	134.021	125.503	216.744	98.765
0.55_883.2758m/z		883.276	0.55			Y	Y			43.829	0	10.8681	15.1889	12.0858	0	6.00937	0	3.00085	0	6.34025	6.49177	0.026538	79.0441	62.1491	11.614	15.0016	19.556	47.3096	49.3447	45.3897	58.1594	21.4722	45.6523	26.3675	35.2956	21.8402
0.55_1040.2800m/z		1040.28	0.55			Y	Y			166.489	111.457	135.731	136.216	149.349	19.9667	91.7197	57.8178	3.70042	50.9936	69.7915	23.2301	67.4595	274.597	227.242	210.106	209.842	143.251	175.913	247.618	226.8	259.864	238.556	165.638	111.068	223.061	81.5026
0.55_1084.2948n	1084.29	1121.24	0.55			Y	Y			371.619	122.182	232.885	191.329	307.466	68.5895	112.087	96.5245	37.1114	108.551	93.9771	76.9877	106.204	720.697	655.444	552.86	418.85	279.888	380.174	554.796	427.966	506.231	375.68	333.89	189.918	548.34	157.971
0.55_987.3018m/z		987.302	0.55			Y	Y			59.7761	54.4021	48.5594	43.3351	45.7989	48.4292	14.6054	16.8608	27.3789	33.36	34.6801	29.6481	32.8504	118.89	114.976	137.652	98.6561	65.7277	57.4213	89.631	76.9036	93.4809	116.963	82.0297	40.3655	89.0535	39.5847
0.55_893.3019m/z		893.302	0.55			Y	Y			56.3402	21.0889	66.2228	39.4856	43.9875	29.5131	30.2457	13.2785	0	1.34981	2.60055	11.2994	13.0455	124.415	130.044	124.892	100.393	58.5383	84.6011	116.763	96.1824	109.933	117.885	88.5997	62.3395	111.015	31.7741
0.55_498.0414m/z		498.041	0.55			Y	Y			27.0829	32.118	9.40398	17.6604	22.4793	63.4131	68.0946	74.2974	65.589	82.5562	69.0059	62.6873	82.5842	42.2675	45.4631	70.5943	66.3612	52.7616	20.4965	17.3235	23.0423	7.97206	27.4409	21.1525	7.52531	25.2307	24.7245
0.55_1405.7200n	1405.72	1442.69	0.55			Y	Y			530.81	177.221	227.227	242.577	318.99	19.017	58.2491	19.2764	26.2056	84.8486	6.13717	15.1161	44.3923	946.347	896.015	556.175	471.832	266.36	369.039	769.919	563.752	695.671	364.886	362.924	135.232	630.541	180.135
0.55_919.3374n	919.337	956.311	0.55			Y	Y			188.877	114.728	167.648	125.616	151.208	68.6105	72.356	119.332	44.2899	91.3808	89.0521	76.0131	82.2972	321.043	232.709	257.731	226.728	165.393	192.356	276.166	235.413	222.921	220.805	210.536	163.115	234.178	126.92
0.55_1128.2903n	1128.29	1127.28	0.55			Y	Y			140.916	93.265	134.838	80.3881	98.7695	59.8753	34.8942	26.7132	8.40638	41.5792	64.2399	12.6815	49.3898	244.551	282.295	235.071	147.107	70.6988	169.117	202.682	157.391	238.012	217.181	120.136	123.652	113.219	45.4678
0.55_1118.2926n	1118.29	1155.25	0.55			Y	Y			275.277	91.88	150.661	191.593	183.119	40.1033	34.6483	67.9704	35.1145	83.818	37.6633	15.7911	61.6385	500.75	436.524	336.444	309.765	217.137	314.531	428.175	213.975	416.641	384.924	299.096	133.263	390.486	77.2381
0.55_1449.6977n	1449.7	1486.68	0.55			Y	Y			169.642	54.168	60.4534	110.48	70.4442	17.4439	3.35587	0	2.45225	16.6004	0	0	40.037	273.521	321.048	199.104	175.922	76.7621	169.834	311.225	205.421	299.856	124.87	172.369	45.1868	202.483	13.1908
0.55_1429.7140n	1429.71	1464.71	0.55			Y	Y			150.714	51.686	117.047	76.0485	132.756	11.2749	27.0134	18.0405	0	40.2087	0	0	2.21604	377.12	374.771	134.855	201.24	122.07	197.79	264.816	277.978	313.989	167.205	120.607	84.3423	157.331	34.1333
0.55_1369.7220m/z		1369.72	0.55			Y	Y			122.829	16.6022	61.8283	84.9446	102.652	28.0485	48.9154	12.4006	18.8835	21.6718	9.61395	0	11.0488	246.653	181.272	167.741	174.147	61.7982	149.43	168.917	187.117	200.255	168.025	177.075	41.7756	191.556	45.9689
0.55_1098.2971n	1098.3	1097.29	0.55			Y	Y			129.875	54.8203	53.6308	72.2452	107.051	59.2199	29.3412	32.7059	15.3882	39.9716	27.2362	16.6245	38.8899	218.28	208.991	159.953	139.869	98.1895	57.7172	178.012	120.462	186.767	173.405	124.118	59.4342	108.247	95.3044
0.55_1423.7127m/z		1423.71	0.55			Y	Y			125.602	15.2457	33.3126	42.2151	77.4545	13.5287	22.3586	0	0	33.1329	0	13.6217	19.4764	175.6	233.845	64.8478	141.774	35.5159	90.9891	174.824	120.739	184.517	69.4961	162.127	22.0387	146.93	16.2302
0.55_634.0175m/z		634.018	0.55			Y	Y			5.45325	10.1514	5.88788	7.83848	1.66742	38.8361	44.6579	52.0802	41.8489	51.8205	42.8578	44.0502	49.0356	8.49555	19.8202	53.3437	39.1255	43.949	8.31321	7.48438	11.4417	0	8.85051	4.76046	5.29874	12.9505	17.5999
0.55_1112.3060n	1112.31	1147.25	0.55			Y	Y			210.022	88.2656	136.332	99.1583	116.228	51.6217	63.6159	87.6419	36.8812	77.5452	63.0109	30.9965	42.1833	301.167	342.392	182.596	135.368	147.022	127.718	199.644	161.609	319.747	144.347	165.656	90.6149	183.912	108.212
0.55_1143.2872m/z		1143.29	0.55			Y	Y			59.5249	19.2825	37.9667	64.9722	79.695	34.6747	45.7763	20.8831	0.663356	31.4901	8.7474	11.4027	18.5635	178.631	99.4535	93.7916	114.515	104.966	71.9526	128.091	115.09	133.541	96.2794	75.4975	63.391	110.638	67.5727
0.55_1103.2793m/z		1103.28	0.55			Y	Y			70.31	40.5404	33.8897	49.5395	76.7429	22.9874	0	28.3761	31.6733	10.0134	16.9695	13.974	21.8591	99.5341	82.5377	66.7197	77.8157	50.9932	48.1971	105.003	69.0531	71.1079	71.3475	93.0669	36.5829	56.0938	41.4198
0.55_1459.6844m/z		1459.68	0.55			Y	Y			218.887	50.3698	63.444	117.208	87.0297	15.8132	73.4723	23.0313	16.4671	27.0365	0	12.85	28.0354	366.821	278.561	133.446	162.611	127.553	179.16	355.275	209.945	328.754	125.962	113.269	112.828	221.153	0
0.55_1458.7207n	1458.72	1479.71	0.55			Y	Y			127.45	8.5867	48.2159	114.105	57.4995	16.3809	24.6068	13.0814	0	51.3511	11.5596	11.1052	11.8495	202.623	265.083	124.378	160.368	100.835	116.041	214.91	140.416	180.472	133.893	102.191	13.628	90.5978	21.4071
0.55_1446.7509n	1446.75	1491.69	0.55			Y	Y			156.691	84.2473	103.878	100.416	96.8833	0	17.1491	0	9.98673	7.71111	0	9.20132	25.5281	382.074	403.089	323.344	178.98	92.8962	152.487	341.115	170.995	334.683	202.04	112.189	62.317	181.538	86.0467
0.55_1152.2967n	1152.3	1197.22	0.55			Y	Y			96.638	15.2063	33.5591	12.5706	14.4725	0	21.9614	0	0	14.9846	0	0	8.07133	142.103	170.406	71.3811	82.8562	89.9749	36.9213	75.8392	53.0625	86.163	28.0875	65.4695	70.2817	94.2231	30.9218
0.55_827.3311n	827.331	862.311	0.55			Y	Y			79.7615	15.5302	61.0217	69.1477	38.5831	3.46987	0.662784	26.2405	6.50923	9.05368	7.02797	6.96074	34.9073	137.216	115.834	89.5489	89.3012	55.9449	64.6697	133.778	91.5933	126.811	103.314	76.8834	72.3851	90.7962	85.9517
0.55_1170.2911m/z		1170.29	0.55			Y	Y			30.1075	22.244	57.0812	62.7456	55.1742	16.173	0	25.0891	3.08113	19.3372	16.4535	2.29619	13.9581	97.543	73.3511	42.7726	83.3272	50.4666	84.1896	66.9479	77.4978	71.1295	37.9848	73.8909	0	31.5314	13.5264
0.55_1164.3271n	1164.33	1185.28	0.55			Y	Y			136.855	37.1644	38.9006	88.3374	65.229	16.1407	33.7692	24.7867	3.26534	38.1502	11.7364	16.05	82.1134	197.672	126.55	85.6618	91.5129	131.714	134.495	161.383	130.211	201.496	88.2375	85.6067	44.9773	140.355	69.4397
0.55_1196.2781n	1196.28	1233.28	0.55			Y	Y			34.406	23.8312	31.721	40.5843	7.94701	0	7.5521	8.14296	0	2.4894	0	0.985284	14.6725	145.081	87.9789	94.8026	52.9056	0	65.3903	88.2869	52.1256	70.1906	46.0933	68.2478	14.5887	72.8085	10.2696
0.55_1236.2582m/z		1236.26	0.55			Y	Y			10.9366	12.0988	0	18.3924	30.2468	0	10.0852	0	0	0	6.59507	0.0436452	0	25.9543	44.3764	17.9119	0	10.2418	31.3929	76.1445	10.1492	30.5294	12.0229	0	18.6898	17.9089	14.2749
0.55_1196.7069m/z		1196.71	0.55			Y	Y			152.449	79.9823	136.149	141.101	131.216	47.2372	88.7647	85.334	0	84.9126	13.0374	18.8038	46.2309	209.958	225.676	195.548	148.794	137.648	176.191	198.627	188.785	200.439	181.783	176.762	144.732	196.89	82.829
0.55_453.8736n	453.874	474.848	0.55			Y	Y			58.5641	32.4381	70.8021	45.9337	29.9737	20.8306	30.9903	31.2308	12.5939	26.0916	24.1448	17.616	19.3833	103.967	61.1337	35.9803	56.1019	70.0592	52.5945	111.634	61.0195	73.3744	54.0511	86.726	67.3449	69.6922	69.1778
0.55_1262.7337m/z		1262.73	0.55			Y	Y			44.2992	34.6568	66.0337	30.5281	58.061	19.0985	0	31.4257	13.697	27.0539	17.3884	9.78153	20.9564	118.824	79.1117	49.2495	45.641	39.5479	46.8841	103.516	73.531	60.8581	68.5452	32.6318	22.9802	54.6292	39.8625
0.55_1274.7695n	1274.77	1309.74	0.55			Y	Y			127.925	44.9681	69.6178	56.5785	112.496	39.5697	54.4561	0	0	13.2033	51.2739	1.05508	16.931	234.505	185.382	147.97	80.4224	86.144	116.186	147.682	135.266	156.249	145.17	127.416	26.4406	123.782	117.726
0.55_825.3147m/z		825.315	0.55			Y	Y			22.2247	0	0	21.9996	14.5754	0	0.0429953	3.79359	0	0	5.46551	0	6.74657	27.94	31.6012	30.5149	28.0776	5.53958	20.6198	31.3224	20.714	46.1648	49.8106	9.50612	15.1732	33.7204	4.58252
0.55_558.8115m/z		558.812	0.55			Y	Y			29.532	19.265	18.877	13.2818	10.2617	8.14162	6.60656	6.4958	2.70463	9.18604	0	10.734	4.93168	40.5507	25.2775	15.9478	18.5287	22.7611	22.7514	38.9609	14.415	34.7125	7.24341	24.0505	25.8364	31.8667	27.7707
0.55_1039.3009m/z		1039.3	0.55			Y	Y			17.4536	30.2111	16.7641	14.731	33.0546	21.2412	12.6329	25.9931	30.7925	11.2005	11.0191	30.2578	48.8958	74.7198	54.8076	45.2677	60.6499	42.5015	33.067	46.7111	59.9978	45.6615	40.5985	53.7	17.4995	29.8203	22.6783
0.55_680.8178m/z		680.818	0.55			Y	Y			14.9029	5.59789	14.0748	11.3249	6.67767	0	0	5.0272	0	3.5961	0	0	0.156453	33.4363	30.1248	21.0892	22.783	6.42174	5.29476	26.6893	6.31737	23.7914	19.6655	18.4994	20.5447	21.9706	0.437461
0.55_1485.6729m/z		1485.67	0.55			Y	Y			22.0648	0	0	16.6508	14.4618	0	0	2.40858	0	0	0	10.2287	8.45486	74.3541	99.8224	15.6614	18.4255	46.6036	37.5735	64.1854	28.8516	63.37	24.4599	43.9524	0	26.7512	34.26
0.55_773.3000m/z		773.3	0.55			Y	Y			3.37575	0	4.1611	1.98582	0	0	0	0	0	0	0	0	0	9.01558	6.74765	0	0	0	0	6.61794	8.17214	13.9606	0.0714442	9.39223	4.19264	4.1779	5.87167
0.56_999.3013n	999.301	998.294	0.56			Y	Y			309.6	161.803	185.066	221.554	245.791	83.2907	114.259	120.066	79.3647	134.556	91.6185	73.3495	102.732	532.336	428.664	279.328	405.939	295.15	220.023	436.74	301.635	381.492	300.878	317.387	233.086	355.918	237.07
0.56_868.3534n	868.353	889.328	0.56			Y	Y			130.278	60.7594	86.143	81.9241	95.0218	25.2777	48.0685	23.3701	7.09122	36.5037	14.7439	8.63774	49.7916	221.209	251.416	135.5	149.435	130.285	161.185	235.247	157.227	164.08	147.672	152.679	146.913	156.65	104.76
0.56_586.9278n	586.928	631.882	0.56			Y	Y			147.173	134.76	119.823	134.952	142.452	74.5745	81.342	101.276	53.5972	79.6107	68.0474	64.9845	85.9609	227.174	178.652	124.201	158.032	156.185	132.062	218.65	191.485	171.964	135.244	144.479	101.681	203.637	156.574
0.56_1113.2579m/z		1113.26	0.56			Y	Y			709.096	863.366	549.275	387.347	366.328	186.799	259.752	205.574	142.588	192.457	300.58	262.587	229.386	1851.69	1034.4	821.669	3225.59	1822.59	1346.37	1157.56	1018.71	995.256	3004.71	1797.21	1305.99	1153.39	930.29
0.56_1005.8777m/z		1005.88	0.56			Y	Y			56.2589	65.2727	111.775	67.8839	96.7327	52.6367	63.1843	57.7731	64.0186	63.5129	69.4737	52.0845	60.2401	137.012	133.242	115.125	76.9486	77.0476	110.029	136.005	97.5969	141.142	99.684	107.013	109.93	93.6535	63.0025
0.56_1049.2465m/z		1049.25	0.56			Y	Y			478.671	694.574	472.154	342.801	314.24	134.36	236.456	180.489	114.671	170.557	311.748	146.752	179.233	1689.6	874.493	656.549	2783.46	1239.84	975.513	818.807	731.649	662.499	2324.64	1107.06	785.448	762.693	653.788
0.56_1099.7968m/z		1099.8	0.56			Y	Y			179.946	132.499	104.906	176.918	173.076	97.4957	114.514	101.153	37.642	100.044	86.4895	18.865	102.921	231.228	247.347	183.208	192.791	167.098	211.734	220.732	212.98	188.901	233.095	193.792	111.611	213.068	131.892
0.56_1174.7942m/z		1174.79	0.56			Y	Y			264.614	188.938	170.796	174.113	236.736	136.935	147.394	61.4897	31.1012	128.43	95.6514	151.028	173.243	356.353	301.709	266.097	304.972	211.299	308.896	331.803	270.722	302.706	263.637	195.233	127.682	348.381	252.911
0.56_650.9087n	650.909	695.885	0.56			Y	Y			128.882	81.1169	101.458	87.0777	94.9495	49.8654	59.7997	42.0169	47.4571	40.6147	48.2415	41.3036	64.8858	211.078	166.374	90.5328	110.868	121.734	147.419	193.927	164.538	163.804	116.265	137.373	149.252	165.485	128.383
0.56_947.3172m/z		947.317	0.56			Y	Y			139.672	86.7781	68.8198	111.478	75.4292	21.4545	63.1081	36.0586	21.9671	43.7607	16.7652	23.5104	74.9561	195.878	186.549	133.274	163.518	128.009	129.831	153.159	145.168	122.919	111.988	128.978	104.177	151.195	71.6669
0.56_932.3109m/z		932.311	0.56			Y	Y			71.7558	14.2431	51.3099	28.8281	38.1083	4.80412	33.3772	20.8374	0.0453902	19.5621	7.87706	0	0.0257473	95.6419	104.28	50.5467	72.4621	49.1966	49.1998	91.2867	68.3751	95.274	68.2311	51.4035	24.0841	73.2766	33.0183
0.56_881.3246m/z		881.325	0.56			Y	Y			34.4432	21.9699	36.1979	36.8695	47.6362	14.7639	10.4583	6.87388	10.751	12.0983	1.82251	6.20878	3.44845	62.601	81.4257	38.8966	40.2894	49.7081	28.624	60.0444	17.1102	68.5087	40.4024	21.0631	41.3556	56.3693	22.7479
0.56_665.8640m/z		665.864	0.56			Y	Y			42.6814	21.8264	33.2988	22.8908	15.1439	9.40819	4.56021	6.07188	2.74205	11.8236	1.87597	11.5777	3.93796	68.8852	43.3209	21.5125	34.4218	36.2184	43.3364	60.039	37.1689	55.3299	9.74845	42.9291	57.2093	41.2618	29.2931
0.56_1016.3345n	1016.33	1015.31	0.56			Y	Y			132.56	71.758	84.013	131.438	138.595	53.2537	48.2566	48.1454	30.1107	48.2915	58.7351	40.9637	77.0048	253.567	193.346	186.878	152.243	178.963	136.498	180.425	129.35	194.625	160.453	178.743	98.2577	196.221	123.875
0.56_896.3084m/z		896.308	0.56			Y	Y			48.1212	46.8325	83.0613	61.2623	46.5363	8.67337	18.8599	0.00755262	1.94925	8.93397	7.67593	0	5.65377	131.956	129.433	104.216	95.4155	61.4292	79.8067	140.441	83.4893	132.625	81.9438	88.893	35.2207	90.7215	31.1268
0.56_893.3385n	893.338	914.313	0.56			Y	Y			131.878	53.2561	77.7795	95.264	86.0969	34.3638	57.0088	24.0303	20.9466	41.854	31.1909	30.7695	40.1706	256.756	184.536	142.218	126.503	145.084	134.679	216.679	144.344	175.144	175.731	142.427	63.0001	127.121	68.2055
0.56_873.2935m/z		873.293	0.56			Y	Y			25.4316	14.0825	25.7817	87.8196	34.2319	16.6383	17.3224	19.2464	0	0	6.43042	0	4.41488	64.9379	49.7645	30.081	40.7365	48.3322	39.0524	55.1353	51.0739	34.2451	69.0395	56.9642	36.6791	40.9657	83.9955
0.56_1078.3154m/z		1078.32	0.56			Y	Y			36.2061	15.1013	12.1868	21.771	39.8858	15.0784	13.2242	24.2996	0.0514737	0	12.7895	12.2805	9.48419	42.8696	50.2538	25.1536	51.2406	37.4697	46.8402	35.2405	55.974	45.9299	13.5986	39.5979	32.2371	34.5705	9.54156
0.56_1346.7216m/z		1346.72	0.56			Y	Y			128.436	35.2289	47.9347	63.2967	40.5129	0	16.5303	21.6164	0	0	26.1394	0	32.1389	153.562	165.534	125.795	108.875	95.3758	95.4124	184.326	81.4401	134.268	93.2656	46.3845	75.6128	96.6933	39.1745
0.56_833.3480n	833.348	854.323	0.56			Y	Y			104.204	66.1403	65.0645	74.5684	65.1344	4.95101	27.7835	16.7152	10.8557	40.998	16.4524	11.7525	12.1962	206.982	219.075	141.369	125.173	99.42	155.855	202.806	148.983	203.609	183.371	123.564	88.6297	126.633	80.784
0.56_1116.3044n	1116.3	1161.28	0.56			Y	Y			90.1047	75.7468	120.639	57.5939	74.0432	12.4055	76.217	38.8715	8.93062	39.5898	35.873	27.2932	1.18359	229.951	189.121	140.723	150.96	134.016	128.631	192.887	80.4436	155.655	138.959	79.6708	124.893	178.924	85.5906
0.56_844.3233m/z		844.323	0.56			Y	Y			38.6042	39.6952	27.7183	26.2297	38.5335	6.93327	10.842	0.034891	4.30954	10.6243	0	0	7.26871	90.141	91.3282	60.9097	56.0176	15.7065	34.7675	75.1861	40.474	72.5328	67.086	46.8991	68.2216	65.3377	23.0091
0.56_1152.2960m/z		1152.3	0.56			Y	Y			90.7563	7.73836	51.3654	57.3064	39.9024	0	21.0876	0	10.4072	30.0738	4.03723	0	1.60151	136.448	91.7811	51.9689	62.384	76.8143	59.5149	71.3658	60.5344	82.6869	71.885	40.9251	47.6033	74.29	10.7125
0.56_235.9245n	235.924	280.909	0.56			Y	Y			81.2859	88.3294	98.1375	68.8264	48.5559	40.1676	49.4227	58.8601	39.3834	65.2432	35.6282	79.7582	38.6057	169.257	79.4572	58.9162	94.3792	126.535	85.948	163.908	120.993	80.8214	54.1688	128.137	109.188	88.225	174.821
0.56_633.9089m/z		633.909	0.56			Y	Y			43.3564	34.6446	29.6488	42.3552	45.8651	25.4979	12.7547	14.3096	13.4345	17.2792	17.9453	8.55015	27.498	55.8342	47.4374	40.1226	37.2257	27.3571	46.0897	44.4138	41.0466	46.9001	42.5053	38.3511	13.8004	44.0277	39.0477
0.56_1213.2797m/z		1213.28	0.56			Y	Y			26.765	16.7399	0	0	20.0588	1.67427	0	0	0.300722	0	0.786746	0	0	50.0899	59.0749	36.1646	24.9082	28.4846	32.2505	54.6303	21.4146	26.9484	26.7221	17.698	0	52.4918	0
0.56_213.0492m/z		213.049	0.56			Y	Y			89.1962	123.704	86.0572	107.697	109.353	162.731	169.281	162.473	155.976	147.787	170.888	174.81	139.723	74.7011	68.173	63.3131	78.9774	71.5935	160.115	91.6862	108.556	79.9885	80.8554	94.1917	61.3909	114.943	131.152
0.56_238.9320m/z		238.932	0.56			Y	Y			44.7823	35.1899	75.2228	61.6607	97.2094	45.4759	59.9044	44.0969	42.159	44.0906	47.3398	22.0279	39.7638	59.2093	78.3839	73.5705	65.7322	67.7113	84.4603	65.8241	71.7545	85.2308	82.366	89.1824	96.8511	90.5942	41.8111
0.56_284.1133m/z		284.113	0.56			Y	Y			66.0648	78.9875	52.8969	56.9341	30.7755	196.167	194.57	182.947	200.131	211.653	192.206	200.466	187.347	140.952	154.12	203.423	227.031	183.445	71.7677	69.3967	64.8782	25.5832	50.1126	39.4445	52.9196	76.4617	85.0175
0.56_306.9195m/z		306.92	0.56			Y	Y			28.8692	14.6855	52.4731	34.8196	68.5281	31.488	38.8157	32.7003	27.4194	26.4771	26.0321	15.6497	17.5933	45.5514	63.0034	56.57	41.3331	40.6709	54.2431	56.5937	44.3556	66.7842	70.8999	50.9664	82.8818	74.9218	23.2725
0.56_539.9155m/z		539.915	0.56			Y	Y			75.1983	51.0193	40.1843	32.9408	29.0377	34.8898	34.2763	33.0755	16.6656	22.5158	19.4521	27.7652	34.0575	115.952	85.7497	56.9329	71.6816	63.1285	50.9197	97.9872	78.3325	66.5828	48.4427	45.4505	60.1357	60.0141	49.1868
0.56_361.9651m/z		361.965	0.56			Y	Y			55.1262	42.0201	91.289	50.6374	45.9002	37.2996	30.3236	28.4129	30.7049	30.3938	29.1996	27.7038	28.0685	85.6561	74.9622	69.6388	54.1526	53.1837	58.9312	70.2192	73.4661	77.3245	78.3095	79.0985	134.162	81.8395	55.2627
0.56_481.9301n	481.93	516.96	0.56			Y	Y			61.5345	59.1718	42.8288	56.1878	58.3892	14.7583	27.8552	20.1579	24.9547	45.6479	30.7583	47.4392	35.6568	87.8876	43.4188	42.4515	40.466	49.7258	69.969	126.396	86.9856	26.9134	50.5093	55.0869	57.1683	56.6975	123.236
0.56_492.9337n	492.934	513.908	0.56			Y	Y			70.1767	31.3686	59.6007	26.517	34.1511	31.4574	31.0917	9.28404	8.68609	16.5676	5.58653	16.4508	27.0278	134.61	91.3534	64.1818	63.8132	55.949	66.242	134.744	80.9918	106.409	54.4877	61.8167	112.954	89.1597	63.9973
0.56_240.9288m/z		240.929	0.56			Y	Y			11.9603	8.33724	19.2449	22.8226	30.4762	8.99001	13.8905	10.4028	8.22235	5.93703	5.03247	0	7.63823	13.4082	18.6734	16.6079	15.0434	17.4672	19.4165	10.8777	10.9149	19.3768	26.4443	32.176	22.1536	27.3425	6.29369
0.56_497.9333m/z		497.933	0.56			Y	Y			20.142	19.2081	24.0836	27.6669	17.1481	15.2659	19.2606	11.1306	11.0718	14.8445	18.2905	16.2556	14.7897	43.3133	40.5425	29.8025	36.745	35.1053	29.0185	41.9175	29.868	32.8326	27.9831	29.5112	14.8827	30.666	22.7238
0.56_308.9166m/z		308.917	0.56			Y	Y			20.0482	5.18394	17.3994	27.2907	26.7751	20.3335	21.3312	9.5083	3.37169	6.74911	12.3821	0	9.06571	22.3113	41.068	38.9491	20.3804	4.52054	16.5049	19.3611	15.2963	36.7252	35.3822	24.4416	27.0147	28.2465	13.5
0.57_298.1127m/z		298.113	0.57			Y	Y			88.2798	149.318	69.0183	89.22	57.3443	146.887	151.562	158.762	147.984	175.807	177.237	198.964	180.134	56.0831	24.7205	41.7382	69.3791	76.8337	55.839	62.2878	90.7008	27.4617	66.6527	47.1119	37.9632	84.7206	113.101
0.57_309.9637m/z		309.964	0.57			Y	Y			72.6872	24.0485	38.78	26.618	24.874	47.8621	42.1191	26.1807	36.1317	35.9895	34.5971	44.842	85.7917	217.985	107.23	112.503	72.1546	77.6923	73.4776	173.922	155.343	83.7897	81.1097	50.1176	84.5625	91.2271	103.222
0.57_104.9544m/z		104.954	0.57			Y	Y			20.2153	16.1933	32.746	24.851	31.0988	23.3755	22.5609	22.4448	13.8401	16.9832	17.1974	13.3094	9.29014	31.5037	36.1981	33.4873	23.6699	24.3119	31.0764	30.6252	30.3519	24.3136	35.5232	41.9764	50.792	33.9662	23.9434
0.57_74.0254m/z		74.0254	0.57			Y	Y			5.61157	14.7229	6.47448	7.36785	6.46078	9.05532	4.44636	8.71588	11.5306	7.64435	16.2955	12.5795	9.16746	5.22659	5.87202	5.06427	2.35582	7.07686	10.105	6.77487	9.86482	4.62929	5.18746	9.84379	4.23793	3.71214	3.67607
0.58_180.0639n	180.064	215.033	0.58			Y	Y			2800.11	1922.81	3158.77	2229.94	2017.76	1485.62	1774.99	1206.14	1579.14	1722.7	1584.4	1582.24	1649.67	2056	1867.9	1536.21	2363.22	2494.5	2934.15	2969.32	2993.47	1708.74	2420.31	2783.75	3355.33	3403.64	4110.71
0.58_92.9288m/z		92.9288	0.58			Y	Y			72.8397	74.8079	126.932	98.8851	154.749	61.6104	83.2521	53.8069	56.3559	68.3096	70.0572	41.5902	49.8341	60.2577	103.388	81.2567	74.6257	95.5439	124.477	67.1824	101.269	106.121	95.6326	153.924	121.487	117.921	66.8343
0.58_94.9260m/z		94.926	0.58			Y	Y			39.8677	37.436	78.6372	54.2492	83.8864	33.672	49.0169	32.7407	33.3993	39.4369	40.7895	19.3029	26.9691	32.3055	53.7161	47.0146	43.4699	50.8214	68.5708	39.2308	61.1184	76.9957	48.9103	79.2185	89.1286	61.5179	30.9411
0.58_388.9531m/z		388.953	0.58			Y	Y			14.6569	23.3857	55.4725	21.626	35.0107	5.35216	16.2207	8.14938	8.22607	8.7861	21.0918	11.5354	6.61932	15.9551	41.5047	11.9529	15.8655	38.082	17.3087	18.2751	21.0758	57.2236	14.1636	25.6985	17.8939	14.2692	6.17296
0.58_262.9708n	262.971	283.945	0.58			Y	Y			42.1042	39.4883	65.0236	27.3141	48.5941	36.5009	41.2861	20.8689	25.2734	21.9242	29.7649	14.0324	12.0229	43.5742	84.0539	55.5495	43.3989	52.0752	48.7995	37.4314	65.8165	98.0435	36.5779	57.566	61.7979	34.2434	11.2732
0.58_175.0700m/z		175.07	0.58			Y	Y			30.768	44.1892	29.7874	22.7222	31.0515	59.6773	60.0218	96.8221	51.4804	68.0614	82.6852	60.6035	59.8438	28.0184	20.9279	61.9948	10.853	52.7514	11.9239	11.4677	35.6799	3.41959	19.2593	17.5367	36.715	35.9236	52.8536
0.58_430.9448m/z		430.945	0.58			Y	Y			5.56995	3.4065	14.4992	0.00363242	11.902	0	0	0	4.93901	0	8.03987	0	0	9.77587	10.7681	5.9098	7.53041	0	13.3552	9.09255	7.76574	50.1373	9.76596	6.95665	13.8465	5.68192	1.08074
0.58_301.9195m/z		301.92	0.58			Y	Y			26.5452	14.0327	23.0153	11.2167	12.5935	9.00446	8.43504	11.4708	4.47928	0	9.05459	4.28394	22.8972	30.1244	19.5958	16.631	14.1767	22.5869	12.4572	34.9335	31.1447	37.9271	12.081	25.5408	13.7491	27.3901	14.556
0.58_341.9038m/z		341.904	0.58			Y	Y			10.6802	3.07538	14.6111	5.81855	17.7857	13.8364	17.4235	3.22774	11.333	6.67201	9.63987	2.83428	13.4578	43.6916	41.0588	21.7525	21.2241	21.356	22.6385	27.9271	24.9744	38.0354	20.7102	22.4069	17.7678	30.0773	8.96124
0.58_359.8720m/z		359.872	0.58			Y	Y			7.07017	7.97741	11.4686	5.37211	24.6496	8.50702	11.333	4.83114	4.92849	5.71596	7.44959	0	6.71579	10.7391	21.4226	10.2239	12.929	10.0174	18.1382	16.5185	21.9166	17.8487	10.4427	18.2149	9.15511	13.9433	7.09905
0.58_243.9600m/z		243.96	0.58			Y	Y			263.783	129.964	113.077	138.14	115.197	77.561	93.3972	110.896	77.4618	81.9048	127.65	160.172	349.904	620.8	202.833	144.856	202.504	190.389	208.029	454.867	292.923	174.724	216.89	175.628	138.781	419.573	371.923
0.58_219.9717m/z		219.972	0.58			Y	Y			37.7475	33.998	35.27	18.5583	19.4406	23.1935	22.8125	9.26068	10.9569	21.9793	16.1789	11.6307	17.9114	28.2913	35.3608	21.0132	27.6292	37.4932	28.062	42.1067	41.9515	39.4175	23.2737	32.516	41.6007	17.6022	59.2924
0.58_580.0563m/z		580.056	0.58			Y	Y			10.337	12.5416	65.8014	47.12	34.8428	2.50669	1.94127	2.6954	17.2421	8.35653	0.755136	1.20185	0.588021	19.667	26.7632	2.39557	11.8469	2.90281	20.9846	22.2838	23.0684	35.3532	46.0166	26.6682	10.2561	34.714	6.64724
0.58_239.9250m/z		239.925	0.58			Y	Y			4.33645	4.08225	17.2672	13.8962	18.1128	0	0	3.56719	0	3.11482	4.10295	0	0	0	3.37304	0	0	4.08731	6.60559	0	3.64795	10.5883	3.61727	10.0886	0	5.79397	0
0.58_1018.7038m/z		1018.7	0.58			Y	Y			13.8425	2.22553	4.53357	7.53496	6.92002	13.7916	11.2182	29.8757	20.5845	12.9945	12.7813	21.3543	26.1153	16.6913	24.2085	17.3408	13.3129	20.6921	20.2902	11.6757	9.93768	3.00981	3.75271	4.47163	15.7911	7.84412	24.6568
0.58_96.9228m/z		96.9228	0.58			Y	Y			5.65287	3.60196	10.5264	5.76173	14.3826	4.37939	3.92897	2.66005	4.318	2.79631	4.34368	2.00911	0	3.95245	6.64498	5.75436	4.84598	7.87713	7.50771	3.8353	7.11002	10.2838	5.99547	11.2203	9.81159	5.3535	5.33874
0.59_377.0851m/z		377.085	0.59			Y	Y			1714.76	1195.19	2556.66	1818.37	1328.05	1408.2	1675.38	1239.63	1304.7	1671.58	1255.64	1329.21	1146.31	1312.98	1213.08	1202.7	1241.66	1587.56	3224.07	1640.27	1862.26	1480.34	2260.7	4126.69	3295.79	1975.22	3599.09
0.59_238.0470n	238.047	259.022	0.59			Y	Y			2295.71	1169.13	941.198	1207.1	726.818	819.161	977.027	726.302	1110.14	760.268	1121.6	2035.95	923.929	3571.63	1512.89	1353.4	2206.43	2157.59	2000.73	5556.87	3388.91	1211.18	1628.56	1392.67	4817.48	3115.47	12183.4
0.59_124.9964m/z		124.996	0.59			Y	Y			190.949	229.314	238.254	240.011	287.731	145.238	243.335	273.483	249.673	279.046	299.081	928.187	315.315	171.913	176.368	118.981	185.722	213.065	360.513	396.191	329.092	394.711	376.362	235.934	149.42	184.485	204.229
0.59_267.0109n	267.011	266.004	0.59			Y	Y			226.373	103.4	82.4138	88.5496	84.4725	92.2514	120.314	96.5524	91.6342	95.4391	78.1094	127.226	207.056	478.663	210.36	196.011	166.026	150.959	122.075	352.885	267.186	157.941	165.347	126.497	106.312	240.306	215.107
0.59_199.0033m/z		199.003	0.59			Y	Y			99.5594	86.8476	62.2931	56.6817	77.4209	110.088	82.1696	106.853	127.827	108.088	98.1061	100.803	117.133	171.313	81.8049	79.9044	96.9834	97.1965	184.965	374.513	155.886	64.5726	100.07	107.576	225.286	143.244	579.59
0.59_1442.4011m/z		1442.4	0.59			Y	Y			759.56	930.286	814.024	563.608	617.058	1510.34	1444.3	1673.65	1484.18	1279.28	1197.64	1539.83	1309.15	832.763	1077.1	1133.14	1144.28	1234.41	974.496	1040.23	578.414	680.071	1024.96	936.325	1396.45	853.572	1240.78
0.59_205.0779m/z		205.078	0.59			Y	Y			37.8599	30.6445	23.457	32.3933	25.4294	46.6086	50.7991	40.2547	41.415	44.8329	53.4838	45.9545	55.1998	21.6989	4.01183	21.2216	16.3368	13.9069	12.5705	31.4964	40.155	11.2424	21.6977	23.6513	32.2105	39.5926	46.9647
0.59_1423.3080m/z		1423.31	0.59			Y	Y			331.655	359.721	216.084	193.208	145.487	501.487	473.819	619.015	539.386	481.36	415.221	584.138	497.405	499.228	419.568	452.687	484.909	513.557	488.851	571.395	321.055	212.226	478.776	319.195	390.703	374.734	570.848
0.59_1412.3308m/z		1412.33	0.59			Y	Y			62.3845	79.7632	53.6555	39.9084	43.8004	144.163	106.434	146.779	126.8	92.0356	66.7945	146.88	109.401	134.794	79.3492	120.17	77.1642	99.2065	118.921	109.238	44.4393	37.3221	88.347	53.3656	100.323	89.1017	155.185
0.59_1094.7319m/z		1094.73	0.59			Y	Y			173.944	126.863	149.543	70.005	40.7718	204.646	227.366	245.867	223.497	186.7	164.891	250.902	241.214	276.55	172.968	204.521	206.57	179.787	152.909	294.026	121.231	75.1627	107.321	120.189	189.761	122.717	283.126
0.59_1161.7913m/z		1161.79	0.59			Y	Y			112.975	124.124	123.458	52.8852	80.0288	228.253	230.937	232.301	210.174	181.791	216.63	292.727	226.831	184.175	180.457	174.674	151.58	173.361	216.642	242.908	81.0678	71.6491	123.625	134.423	189.714	124.52	262.283
0.59_1060.7536m/z		1060.75	0.59			Y	Y			71.6162	48.9548	58.1388	16.1732	24.8867	82.9735	77.8102	97.3811	95.2685	86.8965	109.566	108.269	114.546	113.827	99.3753	93.0812	112.805	72.5947	75.4016	174.219	70.7408	49.5491	79.9262	56.8568	109.465	69.2434	153.393
0.59_1150.7561m/z		1150.76	0.59			Y	Y			88.6149	115.925	74.4817	62.9679	34.2781	170.851	128.427	219.327	172.289	140.117	166.941	187.951	159.789	151.909	146.846	87.7211	136.114	147.616	149.11	160.143	54.4259	104.111	72.8217	103.594	111.58	136.165	234.714
0.59_1136.8501n	1136.85	1171.82	0.59			Y	Y			81.353	180.98	146.387	83.7554	105.685	252.008	266.225	356.158	299.352	208.357	243.964	248.03	304.16	137.717	176.141	218.363	215.916	181.901	179.719	273.471	85.5614	95.7962	146.285	143.036	247.615	128.466	296.342
0.59_1240.7840m/z		1240.78	0.59			Y	Y			76.3928	54.616	31.5645	39.9698	16.8665	124.082	113.46	167.407	161.465	179.002	77.8851	182.282	134.556	115.65	93.0932	113.452	114.48	111.839	99.4505	115.495	60.1311	48.8371	78.5559	46.2508	79.1417	77.4994	195.48
0.59_1024.6984m/z		1024.7	0.59			Y	Y			79.5469	88.3528	34.3154	53.4722	21.968	88.0535	98.7315	146.561	86.4103	97.2115	105.358	139.509	135.737	160.877	89.7101	91.4888	70.196	98.2045	83.5986	169.835	73.7502	44.9216	95.3648	74.4963	126.61	83.7744	154.071
0.59_952.6835m/z		952.683	0.59			Y	Y			47.0975	23.5323	9.55668	5.0688	11.53	17.1789	10.0494	31.1941	55.4656	31.843	35.4662	21.5282	56.3259	57.5082	45.2851	33.5781	41.9356	37.2449	28.4876	65.8663	38.1896	14.9454	46.5637	19.2992	32.6098	35.8617	114.83
0.59_1264.8040m/z		1264.8	0.59			Y	Y			34.4208	30.4738	9.77729	20.9394	2.53668	82.5247	69.2576	114.816	79.4901	81.6397	43.3834	127.135	47.104	52.0541	52.1762	78.5521	22.9337	44.6379	16.213	39.45	41.9494	19.9159	34.4535	32.3252	52.3224	12.6574	93.6462
0.60_1105.8123n	1105.81	1140.79	0.6			Y	Y			131.76	154.597	104.2	91.3949	87.6235	235.075	213.915	327.006	254.007	197.927	252.644	276.209	288.539	233.589	212.265	209.228	199.937	210.066	219.982	365.075	137.834	99.1273	158.298	161.35	244.989	182.826	280.241
0.60_241.0083m/z		241.008	0.6			Y	Y			350.555	207.402	183.971	236.272	255.524	346.239	456.424	178.136	1169.01	525.094	338.828	533.483	414.692	1450.5	1140.71	789.09	1077.01	919.218	1716.79	719.854	550.776	321.592	475.959	429.692	691.968	644.953	1054.57
0.60_160.8428m/z		160.843	0.6			Y	Y			39.1801	30.3512	86.4205	77.3398	81.9142	8.88227	25.8355	14.7203	12.0224	19.0647	28.7629	2.86288	18.5146	23.5153	42.2867	16.751	24.82	44.0428	64.7888	14.9299	38.5705	66.0762	22.6422	84.2726	29.1579	51.8725	22.0148
0.60_127.8705n	127.871	162.84	0.6			Y	Y			33.6875	31.1117	97.6322	93.8648	106.183	3.1399	24.0056	14.7377	11.5059	19.7165	26.7404	0	11.504	20.1036	45.8312	10.9878	20.6823	49.6946	53.5145	10.3853	38.188	70.9325	20.156	91.5266	26.0902	42.6623	19.1714
0.60_229.0128m/z		229.013	0.6			Y	Y			89.1344	39.243	30.1491	50.8179	30.8548	79.6976	113.325	93.7586	121.556	131.51	85.5195	109.918	192.632	147.217	158.909	162.233	140.247	93.4015	82.3807	215.818	150.859	85.0599	82.8	71.9444	162.372	100.034	302.19
0.60_190.0641n	190.064	211.027	0.6			Y	Y			308.563	298.708	246.158	272.847	331.624	309.017	376.499	410.215	639.143	582.868	475.834	450.477	497.487	669.559	627.284	675.12	565.734	499.455	501.482	518.069	419.419	556.392	475.449	381.813	352.135	385.719	433.327
0.60_1441.3762n	1441.38	1478.37	0.6			Y	Y			371.182	282.373	257.282	262.203	154.738	569.482	500.946	712.787	558.449	564.525	524.499	632.55	530.92	456.055	457.514	524.981	443.312	491.632	466.241	436.744	340.872	204.679	366.571	353.245	363.424	340.589	648.942
0.60_1214.7564m/z		1214.76	0.6			Y	Y			68.2402	35.1458	33.9286	16.9977	11.3837	81.3132	90.9762	110.404	123.359	60.9081	97.8131	95.5561	112.965	133.343	108.722	88.4125	60.9665	69.5692	86.9244	103.58	58.0287	44.8391	81.2733	47.6042	84.7253	59.4875	142.67
0.60_1287.8221m/z		1287.82	0.6			Y	Y			30.5728	63.1856	26.4698	14.6289	26.0911	97.0843	83.7472	155.395	95.6824	76.4236	65.9355	82.0034	75.999	64.8569	66.5142	99.8465	68.3215	106.861	62.8835	74.5245	20.3511	48.8279	45.1521	29.3342	22.8223	44.4029	70.5741
0.60_1187.7744m/z		1187.77	0.6			Y	Y			57.7899	52.6294	49.8533	47.734	14.1309	125.288	98.3774	149.296	123.575	109.861	95.1628	152.994	124.967	80.1617	83.515	147.005	53.094	105.031	73.983	127.642	57.1158	33.9564	105.109	73.8188	97.1667	54.278	183.605
0.60_1129.7963m/z		1129.8	0.6			Y	Y			31.4025	51.4444	46.8342	17.1613	37.4182	83.4662	92.2731	98.3389	80.9029	105.121	70.9103	85.0642	89.9931	78.8371	58.6462	74.1697	89.302	38.3923	78.8218	128.689	54.1841	14.1456	41.8958	52.8712	65.0452	63.3434	137.678
0.60_1218.7687m/z		1218.77	0.6			Y	Y			35.8395	61.7531	41.2454	48.2579	10.2905	80.6187	95.8732	116.57	88.0426	74.7318	66.6903	114.987	101.794	60.8578	95.09	91.0375	52.206	79.1441	67.3654	119.754	68.4854	47.0964	105.405	24.5647	50.133	85.7798	165.718
0.60_1238.7954m/z		1238.8	0.6			Y	Y			19.1437	42.2547	14.7541	35.7183	14.6022	67.904	56.3217	71.1228	56.6239	61.761	32.1887	60.8426	43.8933	61.0662	39.019	45.1535	36.5898	48.1054	48.0882	60.6617	14.4953	13.4648	41.3434	21.6035	32.3065	44.9045	63.9158
0.60_1108.8036m/z		1108.8	0.6			Y	Y			39.2078	48.3229	39.4657	29.5609	32.2847	88.7129	89.7103	77.6928	101.181	71.9743	87.4186	118.09	75.8758	55.7767	40.3056	78.7262	83.2176	47.0373	63.8811	91.2775	32.736	23.5559	52.3825	36.4312	98.7551	28.5585	103.163
0.60_1247.7817m/z		1247.78	0.6			Y	Y			48.6291	42.2423	11.2463	24.1883	0	86.0549	74.5979	126.052	83.4694	66.533	49.2212	98.4524	65.6776	59.3233	49.8692	106.233	56.0876	68.1133	51.1552	94.2136	46.0707	11.1525	62.6297	28.5894	47.4299	48.9625	89.4646
0.60_162.8391n	162.839	197.809	0.6			Y	Y			119.952	95.421	239.807	207.632	250.166	18.4198	55.9857	20.3383	12.0593	35.7818	66.9003	10.3343	35.9883	56.9564	124.891	32.3893	61.1502	142.675	171.431	19.5331	132.851	218.436	56.2149	256.121	80.7692	136.646	79.9713
0.60_43.9903n	43.9903	78.9598	0.6			Y	Y			34.0195	3.19124	2.59447	0.612609	0.549652	4.96716	4.715	3.75233	5.77869	3.80706	3.63525	17.6425	43.009	85.945	23.3851	25.6613	32.1974	28.1226	42.9798	129.747	71.3558	7.31389	20.0596	8.37511	78.9075	48.0646	212.231
0.60_85.0297m/z		85.0297	0.6			Y	Y			20.1772	11.8831	13.2809	8.34508	7.15146	70.321	33.881	52.743	46.4283	33.1457	27.9989	34.4543	36.6453	38.6422	41.2005	51.984	52.6003	39.248	23.1751	31.5237	18.8838	26.4648	29.2171	11.3996	13.1938	10.2809	39.1792
0.61_1146.7689n	1146.77	1145.76	0.61			Y	Y			156.966	198.522	161.151	119.236	52.3889	322.59	308.579	417.454	349.047	326.011	272.706	330.811	275.2	326.024	311.113	294.744	251.763	258.99	241.628	364.708	135.005	95.2579	192.392	176.332	230.507	240.78	403.837
0.61_1355.3635n	1355.36	1400.34	0.61			Y	Y			292.187	270.613	198.189	230.582	157.794	468.769	418.512	520.043	438.27	408.913	416.721	500.361	386.219	316.626	340.648	454.53	417.737	408.75	382.643	459.898	268.072	116.596	345.353	290.512	268.988	311.35	479.597
0.61_1380.3202n	1380.32	1379.31	0.61			Y	Y			491.704	409.821	261.107	351.701	203.454	654.392	657.654	822.713	628.275	665.216	585.009	762.837	599.525	681.303	529.403	651.894	581.587	703.01	583.943	592.903	329.082	274.363	611.453	367.295	458.787	407.055	780.231
0.61_1121.7493n	1121.75	1156.77	0.61			Y	Y			176.676	157.931	77.429	103.345	87.0047	286.045	257.39	427.495	309.597	235.337	286.88	376.246	296.95	287.041	170.32	227.761	216.324	228.361	216.66	331.308	158.344	103.461	177.582	172.303	249.24	137.568	378.307
0.61_262.0580m/z		262.058	0.61			Y	Y			561.526	527.878	652.501	714.309	594.559	3442.02	3156.28	3164.8	3660.57	3793.49	3291.31	2872.68	3359.67	674.846	3134.39	4115.87	787.51	3356.41	748.975	729.89	598.657	699.927	849.104	731.122	881.077	848.623	805.455
0.61_177.0405m/z		177.041	0.61			Y	Y			219.713	144.262	152.1	113.198	124.047	227.023	247.125	249.595	207.724	214.666	190.4	228.988	201.92	294.932	274.099	286.504	379.616	319.684	236.891	499.549	226.501	213.523	195.236	231.424	195.809	175.442	542.574
0.61_1394.3282m/z		1394.33	0.61			Y	Y			170.123	122.432	96.5666	95.3066	83.5393	217.182	206.372	273.695	188.214	227.931	125.248	230.128	218.068	245.315	170.817	228.34	179.525	203.53	196.817	152.257	92.3694	99.5811	221.116	153.838	112.058	174.872	250.546
0.61_1355.3506m/z		1355.35	0.61			Y	Y			39.5019	62.6144	34.6784	61.8933	24.8248	75.0524	100.9	71.9476	84.4311	75.1649	60.4571	90.6839	79.0425	82.1251	114.357	77.7935	94.1387	89.5593	73.4455	92.6371	54.4575	73.7097	85.0437	84.1043	76.6203	65.9055	87.4337
0.61_1099.8478n	1099.85	1136.76	0.61			Y	Y			143.427	112.812	82.0972	103.216	88.8273	224.631	227.454	288.125	241.71	169.903	234.443	288.704	252.419	204.02	176.475	161.209	146.838	172.125	212.673	230.681	105.388	64.6707	127.634	100.04	216.586	121.838	251.599
0.61_1190.7729m/z		1190.77	0.61			Y	Y			46.4861	69.3561	26.1529	41.3693	34.9463	105.209	76.4855	132.741	129.188	99.8426	109.602	95.3394	98.4091	128.153	90.7768	72.1482	74.169	103.224	111.9	107.995	61.1981	37.035	71.5571	55.7428	95.3681	77.1081	133.973
0.61_1204.7733m/z		1204.77	0.61			Y	Y			50.1928	48.901	37.4678	4.65525	26.157	97.509	56.4267	95.8261	87.1286	72.6274	70.1828	98.4226	45.2253	80.1904	76.0253	50.6548	80.3811	71.359	54.2369	110.352	27.1903	16.8492	34.9523	57.5009	84.9887	81.6208	78.9364
0.61_1227.7831m/z		1227.78	0.61			Y	Y			46.984	49.7855	34.8555	26.0909	6.84797	46.4882	66.4974	123.706	71.9173	69.4965	65.8664	96.6306	69.7197	92.1416	85.4047	66.2865	33.137	89.9575	43.9708	108.087	34.5284	16.1053	48.6613	51.8554	62.1974	59.4561	98.025
0.61_1297.8010m/z		1297.8	0.61			Y	Y			10.6754	17.874	0	23.6712	5.57861	39.3365	36.4479	55.746	68.5535	39.5343	36.7034	75.0147	38.8629	25.0351	21.4328	30.3807	29.7802	23.9009	30.7733	57.9357	15.8462	16.0718	9.59806	14.1769	38.8247	13.6722	50.487
0.61_1282.8206m/z		1282.82	0.61			Y	Y			26.4767	52.5435	46.9049	37.5586	29.6467	113.7	86.6502	169.88	121.041	74.6797	80.2796	168.967	64.1154	78.6163	88.9784	93.9921	91.8052	99.1179	77.5434	83.8793	54.2248	21.8976	48.6896	36.7011	68.8258	42.6237	96.4223
0.61_195.8114m/z		195.811	0.61			Y	Y			63.1478	48.4154	122.921	105.896	125.357	12.8564	30.7981	17.0218	8.91029	21.6563	34.6852	2.8273	18.2354	31.2258	70.8517	14.7826	31.3859	75.4037	92.7555	15.7518	70.2898	110.383	27.1584	132.584	38.5441	74.0643	40.987
0.61_139.9855m/z		139.986	0.61			Y	Y			30.1939	40.8273	29.9791	34.251	24.1148	13.2444	19.6915	17.2924	22.3348	17.3505	12.0407	29.52	15.7934	67.3561	36.782	19.3614	67.5198	90.2147	41.4689	44.4123	35.1233	35.4243	11.3618	56.9677	27.168	35.2932	42.2882
0.61_75.0095m/z		75.0095	0.61			Y	Y			13.2277	9.4016	4.58323	8.26282	1.12703	65.0734	27.481	70.4537	37.1657	50.2424	24.7963	49.274	12.1119	12.1771	25.0301	21.5418	24.3706	11.4098	15.3306	17.4377	5.0923	3.37494	4.73635	4.27513	21.8262	16.3165	8.29725
0.61_125.8734m/z		125.873	0.61			Y	Y			2.83256	7.26275	19.4601	13.1339	17.8998	0	0	0	0	0	2.62193	0	0	2.61496	2.80851	0	0.866317	6.16463	8.18294	0	8.83332	11.6316	0	12.7605	5.02932	2.53867	0
0.61_231.0366m/z		231.037	0.61			Y	Y			60.2047	55.5198	46.8826	51.1059	42.2505	62.7985	69.9206	80.1585	61.5019	75.1841	51.8492	57.0963	56.328	95.3717	104.801	145.471	105.969	89.9553	75.1243	83.1248	61.55	78.2809	82.5214	78.1243	72.8065	77.3664	65.0429
0.61_138.0556m/z		138.056	0.61			Y	Y			23.8587	23.6476	12.0936	16.9281	16.4743	78.9048	77.6939	67.8058	83.4768	91.7822	62.4866	70.0438	95.7976	13.3588	84.6953	73.7665	32.0525	66.8074	21.7981	18.2469	16.0939	28.4955	15.4965	29.5344	29.4658	10.1028	4.40493
0.61_1245.9245n	1245.92	1266.9	0.61			Y	Y			130.812	221.486	135.408	131.55	204.456	437.807	464.593	556.931	498.375	364.462	399.935	443.514	355.75	123.81	190.863	342.112	203.969	261.661	226.015	282.254	65.428	153.172	220.505	182.654	353.992	165.574	326.588
0.61_1263.8433m/z		1263.84	0.61			Y	Y			10.6173	31.2983	12.4655	8.2721	11.863	45.8529	53.3527	69.2893	60.2056	35.8856	38.4224	38.2873	58.7311	18.7977	55.5378	53.7566	21.5477	52.2125	14.1875	32.7921	16.8541	15.3355	27.186	39.5241	32.9112	18.635	39.1058
0.61_1309.8284m/z		1309.83	0.61			Y	Y			50.5746	65.2582	4.00612	26.3837	12.5866	92.3406	99.4634	139.037	128.005	128.148	51.8541	113.805	37.6243	70.6483	74.697	60.5593	25.2007	79.2858	74.4298	65.4028	44.4435	16.5438	55.3394	42.6857	63.2769	32.5681	63.1238
0.61_1360.8797m/z		1360.88	0.61			Y	Y			0	0	0	4.196	10.3372	44.1119	32.0729	53.1071	40.0495	19.2457	19.3738	53.9338	22.1083	17.2432	42.8005	40.9261	13.9914	4.20557	13.0432	14.194	8.4185	11.0551	36.6012	10.2475	16.2785	0	39.1781
0.61_145.0396n	145.04	166.018	0.61			Y	Y			669.236	467.259	529.802	474.9	595.703	577.953	831.86	972.66	673.84	810.205	830.77	849.466	804.028	445.501	502.791	469.107	438.262	457.832	834.639	1205.96	886.467	931.482	1126.2	570.479	708.577	490.445	614.228
0.61_100.0407m/z		100.041	0.61			Y	Y			6.33935	11.5013	3.97664	2.75993	9.85215	16.8204	9.75356	10.9912	13.2211	6.01887	16.8316	8.18821	18.5652	9.58302	33.5176	58.9213	9.7897	8.57942	3.92857	0.193024	5.99136	2.69598	4.01253	3.85045	0.0729794	2.68235	7.5066
0.61_96.0458m/z		96.0458	0.61			Y	Y			0	0	0	1.49573	0	13.4025	7.99716	11.2749	19.4459	15.8608	16.9433	5.29397	10.9969	0	8.93251	18.4226	0	4.95831	0	1.09603	0	0	0	0	0	0	0
0.61_94.9813m/z		94.9813	0.61			Y	Y			4.93537	3.61834	5.83908	2.67188	6.37017	2.76056	1.5918	3.94818	11.2811	3.41271	5.87065	19.0709	10.5558	1.80956	3.38615	1.41718	3.98241	0.161986	12.1407	8.74416	6.84476	8.28354	13.1236	2.42824	0	1.17008	1.59832
0.62_1164.8451n	1164.85	1209.79	0.62			Y	Y			176.898	139.406	135.362	52.4872	89.0192	282.504	263.852	371.799	312.308	264.04	222.394	358.434	260.914	260.715	222.834	222.586	235.059	217.777	240.511	262.418	105.537	114.213	197.18	185.538	215.862	138.309	285.7
0.62_172.0607m/z		172.061	0.62			Y	Y			105.811	111.014	115.269	89.7582	95.4059	115.606	259.282	307.05	124.246	300.167	120.993	254.653	305.214	103.847	304.128	395.112	420.437	150.911	125.07	95.8396	101.78	102.495	150.031	123.811	141.389	108.999	139.235
0.62_286.1889m/z		286.189	0.62			Y	Y			9.87714	55.8266	4.59613	40.2354	52.7203	52.2861	91.5544	44.6735	47.2534	60.7125	76.0485	72.5949	91.5463	0	0	12.4834	0.000180444	3.56708	0	0	43.3572	0	11.2115	13.7329	61.0579	10.8898	29.1758
0.62_1417.4439n	1417.44	1454.41	0.62			Y	Y			674.181	866.654	701.428	631.912	594.109	1463.62	1329.04	1729.81	1394.51	1150.64	1123.22	1622.64	1287.39	800.912	922.095	1033.58	966.836	1065.42	1045.12	1105.6	528.177	557.532	895.565	711.434	1110.14	686.954	1174.91
0.62_1485.4304m/z		1485.43	0.62			Y	Y			105.401	145.39	96.9268	114.394	85.8008	239.144	226.953	324.253	269.809	243.431	190.551	262.854	190.295	136.105	184.18	179.059	174.799	182.382	152.551	162.578	86.8023	66.6611	108.794	136.364	152.467	142.15	176.43
0.62_1234.8618n	1234.86	1233.86	0.62			Y	Y			152.822	228.945	115.871	72.6925	184.189	452.801	403.822	617.261	444.574	379.892	384.459	435.015	382.176	198.107	252.887	324.565	237.153	335.822	261.094	329.348	149.593	87.4167	255.688	210.549	369.848	217.801	345.824
0.62_1303.9086m/z		1303.91	0.62			Y	Y			88.7439	128.452	70.2183	31.8666	99.3354	281.511	254.507	434.176	330.122	225.145	272.367	346.732	213.208	52.0132	127.078	216.69	131.978	207.504	161.322	128.621	40.1528	45.8185	98.4333	117.305	251.089	107.262	187.462
0.62_1294.9035m/z		1294.9	0.62			Y	Y			60.6266	130.195	80.0898	32.0497	90.6387	221.684	202.335	261.595	221.599	187.757	208.352	285.497	131.488	47.9259	95.8419	150.256	78.8297	133.236	112.03	79.5869	35.6675	35.8083	57.8244	76.2316	194.748	103.077	96.8189
0.62_1215.8699n	1215.87	1214.86	0.62			Y	Y			114.645	226.661	137.524	115.009	162.718	364.267	326.149	499.225	367.272	373.099	309.464	344.891	355.88	149.875	229.232	265.304	193.321	267.486	220.147	257.526	110.336	112.506	198.08	163.229	247.065	111.249	339.369
0.62_1157.8954n	1157.9	1202.87	0.62			Y	Y			128.794	189.512	121.301	85.4351	127.089	310.709	300.676	619.957	314.726	265.226	321.929	313.567	250.741	95.4046	134.534	226.196	167.703	214.702	177.952	185.862	102.436	81.9723	116.117	144.558	278.64	129.992	203.624
0.62_1176.8024n	1176.8	1175.8	0.62			Y	Y			133.031	191.161	144.208	99.0187	171.636	344.76	375.109	435.839	397.899	323.435	359.716	403.002	374.077	263.721	217.4	341.703	195.025	300.527	243.639	263.863	139.004	109.876	184.991	182.007	280.095	222.136	317.825
0.62_1292.9237n	1292.92	1329.91	0.62			Y	Y			125.413	216.983	162.359	70.6574	123.792	373.979	373.428	573.508	408.715	312.717	287.191	492.829	303.063	196.089	161.385	247.665	247.113	241.793	177.746	223.691	87.6852	87.3541	182.67	148.292	287.799	192.691	250.249
0.62_1246.8838m/z		1246.88	0.62			Y	Y			11.9457	50.3594	8.20708	29.1537	44.218	52.9442	69.2647	79.0976	75.6122	48.6432	61.544	60.2779	42.9948	12.648	28.3128	35.7614	55.5519	29.182	27.7985	48.0412	19.698	13.706	13.6539	33.9113	71.403	29.9291	41.1887
0.62_1396.9348m/z		1396.93	0.62			Y	Y			27.9816	118.644	70.3334	24.9452	39.8785	200.272	184.252	280.181	219.71	167.143	125.817	196.122	99.5575	23.0603	37.432	114.006	61.1659	79.9436	104.437	79.7498	7.71774	49.3404	74.0373	104.049	185.416	58.3692	69.5261
0.62_1228.8837m/z		1228.88	0.62			Y	Y			30.5659	49.5338	46.5696	34.9744	38.2843	76.6271	102.32	123.406	104.587	69.5091	130.779	99.7595	81.8169	46.1488	36.3229	75.267	62.9239	59.0264	77.6427	45.9794	26.1168	43.2923	52.3993	38.166	86.9636	79.3825	74.5161
0.62_1259.8427m/z		1259.84	0.62			Y	Y			34.2616	33.1809	41.3387	19.4842	37.3999	95.3868	124.852	132.426	85.676	86.2308	95.7102	109.262	57.9914	80.4595	62.3759	106.135	23.3981	115.714	51.7656	97.6402	29.0108	29.1518	38.2823	71.9642	45.6751	51.6095	106.751
0.62_1143.8509n	1143.85	1142.84	0.62			Y	Y			16.6103	47.4087	40.2905	37.3484	63.8423	95.8519	95.0776	141.581	163.143	107.784	130.673	119.459	88.426	26.7963	53.3224	55.2913	27.4037	64.2872	70.5604	60.1347	28.9179	36.69	22.969	87.7896	105.836	71.1727	103.437
0.63_1043.8706n	1043.87	1064.85	0.63			Y	Y			33.3614	22.7594	10.6576	18	38.5273	40.5941	46.401	50.4713	69.5832	42.1448	89.0271	61.5934	73.1507	17.8089	22.4897	49.0099	32.5311	45.7417	45.6326	38.3789	21.5643	12.0455	7.42268	17.0791	81.2727	31.3473	49.1777
0.63_1388.9663n	1388.97	1387.96	0.63			Y	Y			80.9525	78.3549	48.8488	76.5311	65.3326	210.776	184.336	312.889	197.625	141.075	159.311	179.898	67.9832	46.0475	56.5901	82.6706	61.8963	86.3789	86.8516	94.1166	33.862	25.5417	68.7967	50.3679	136.953	83.1372	110.095
0.63_163.0596m/z		163.06	0.63			Y	Y			119.283	140.884	107.447	109.359	128.863	569.629	301.768	491.327	747.432	594.264	409.28	499.944	203.251	135.743	277.428	367.088	391.488	493.575	150.808	166.081	127.833	153.751	174.458	148.832	148.911	113.752	113.977
0.63_458.2536m/z		458.254	0.63			Y	Y			10.0753	84.3671	28.5952	40.351	59.1573	77.1497	67.1626	72.8114	69.7057	87.1821	109.792	115.643	101.695	0.718266	0.974616	3.09865	5.05526	6.02822	3.2921	1.91737	31.7128	0.623804	12.4348	26.5532	26.3408	4.97814	20.2114
0.63_1452.5011n	1452.5	1473.47	0.63			Y	Y			807.002	1095.22	1018.14	585.3	814.624	1724.9	1675.49	2135.9	1779.18	1378.31	1421.42	1820.83	1393.09	703.636	1131.22	1255.24	1140.69	1321.23	1152.1	1185.81	454.032	731.482	1191.76	1076.97	1697.87	1090.72	1219.88
0.63_1426.4577m/z		1426.46	0.63			Y	Y			75.5886	135.434	97.8205	79.5891	74.7395	196.181	185.382	224.541	191.919	166.68	192.075	220.068	126.873	69.8055	111.804	143.462	135.442	151.728	107.874	100.794	73.566	84.7146	99.0038	136.835	173.445	111.284	135.398
0.63_1469.4773m/z		1469.48	0.63			Y	Y			110.72	185.463	134.972	150.465	141.907	279.547	292.738	359.382	295.445	241.872	257.808	333.721	251.361	114.349	159.248	230.195	152.942	212.428	173.372	147.072	53.1306	135.975	212.919	159.049	307.142	150.721	178.455
0.63_1301.9739n	1301.97	1346.93	0.63			Y	Y			171.803	331.198	252.648	106.539	219.587	551.932	509.093	730.114	605.722	430.214	506.06	565.596	371.74	189.438	208.905	369.874	256.194	348.583	274.04	323.023	67.1746	104.782	261.903	210.068	495.285	167.806	313.195
0.63_1494.4342m/z		1494.43	0.63			Y	Y			102.162	173.239	157.158	90.4761	89.4894	317.335	292.437	359.168	267.217	249.154	233.147	298.701	248.298	145.206	140.397	224.912	182.568	214.506	163.504	217.509	65.0179	93.7546	148.763	154.127	225.316	68.0978	208.389
0.63_1315.8839m/z		1315.88	0.63			Y	Y			52.6371	55.617	47.7146	19.2912	48.8966	159.343	119.689	178.25	120.125	139.843	83.3723	140.114	112.614	53.4893	52.9289	91.907	81.5984	101.238	84.4751	80.49	42.3126	17.0995	57.174	69.2725	101.208	51.8235	95.0092
0.63_1238.9091n	1238.91	1237.9	0.63			Y	Y			105.265	250.887	237.198	123.349	171.425	460.704	441.677	593.34	542.812	428.538	368.406	535.317	390.442	151.186	244.069	265.037	197.75	319.535	288.446	276.224	73.7292	107.866	180.619	344.064	726.879	180.814	262.978
0.63_1435.4213m/z		1435.42	0.63			Y	Y			97.4006	111.189	102.296	79.6761	100.954	252.892	197.016	243.19	213.49	211.636	186.907	253.946	182.214	124.983	164.447	179.603	136.736	174.06	153.232	165.413	97.0509	106.886	139.355	156.128	232.032	125.457	205.443
0.63_1235.9400n	1235.94	1272.88	0.63			Y	Y			63.092	126.815	129.017	89.6368	133.132	293.228	264.457	406.499	315.691	215.934	263.514	320.201	182.359	88.3721	150.773	165.168	97.7475	159.778	167.324	169.232	68.9958	62.9731	116.856	122.689	346.831	92.1874	172.909
0.63_73.0290m/z		73.029	0.63			Y	Y			6.75236	3.02102	7.54193	5.66509	4.98295	23.9229	13.1723	20.2296	28.7257	21.3421	17.5725	16.9397	5.61636	3.97677	9.20539	9.13622	13.3294	16.1152	5.76778	6.81917	3.93151	1.24336	3.8256	5.2451	5.59627	3.33312	7.42159
0.63_1221.8852m/z		1221.89	0.63			Y	Y			40.8531	119.509	87.808	114.527	105.861	165.201	211.056	231.391	221.472	158.901	205.158	185.633	166.802	54.2185	119.803	118.305	119.642	129.744	117.486	98.5786	40.8556	58.0538	71.4493	113.957	164.594	58.3723	138.686
0.63_1288.9173n	1288.92	1323.89	0.63			Y	Y			77.681	226.677	149.857	110.419	159.489	450.402	405.287	616.24	474.681	331.126	367.204	431.912	301.588	94.6571	150.226	236.153	145.891	203.648	171.439	243.637	96.4017	134.411	167.348	198.091	423.009	226.642	195.775
0.63_1231.8346m/z		1231.83	0.63			Y	Y			65.0987	63.1207	16.9592	27.6675	30.9756	96.5179	85.5721	144.446	107.696	79.7167	82.1657	133.212	77.4506	35.6683	84.738	105.295	57.6529	55.9567	69.4108	96.062	48.123	22.5292	56.7428	38.9544	76.0793	44.6795	88.3783
0.63_1373.9505m/z		1373.95	0.63			Y	Y			23.1083	44.9183	42.741	26.2744	53.0724	112.223	120.095	131.186	124.603	117.932	96.1065	156.858	49.3499	33.8203	23.8954	78.848	42.98	51.7191	43.4522	51.782	8.37532	30.7236	42.3652	73.004	83.3502	33.8282	68.5787
0.63_1247.9167m/z		1247.92	0.63			Y	Y			20.4847	62.1296	33.9257	15.3049	50.712	98.692	48.5696	93.4202	91.4411	56.8963	93.739	90.0208	29.4099	9.55121	29.956	50.2522	33.9407	48.8957	26.858	22.8388	13.2647	19.913	5.25234	51.2864	101.675	7.85222	39.5035
0.63_1253.8923m/z		1253.89	0.63			Y	Y			22.0701	54.7191	26.4103	20.6675	28.4596	84.2358	64.2613	101.758	79.9895	70.8471	101.039	70.0524	71.6447	29.4628	34.5364	53.8052	40.1497	52.4454	52.7033	47.1394	39.9101	13.198	32.2084	41.4338	56.3736	18.4947	52.977
0.63_1319.9359n	1319.94	1318.93	0.63			Y	Y			50.9359	230.682	115.438	51.7315	156.69	391.192	378.488	461.272	477.004	299.784	342.015	348.011	286.721	124.142	189.977	255.882	176.713	206.303	196.02	171.479	70.1505	97.4049	94.0456	212.426	317.845	123.089	221.234
0.63_1332.9688n	1332.97	1377.95	0.63			Y	Y			96.9356	353.823	312.77	108.008	384.188	789.371	793.129	997.496	894.837	676.214	638.339	821.859	550	163.494	266.481	463.818	328.275	432.62	300.667	377.725	95.1211	118.251	260.137	295.973	610.231	200.786	278.929
0.63_1426.9830n	1426.98	1425.98	0.63			Y	Y			41.0225	189.138	139.226	67.7469	158.213	536.711	515.242	739.911	679.613	414.844	371.651	560.308	343.938	42.5954	131.105	283.21	170.243	230.826	203.595	153.245	47.3967	77.8136	178.178	187.664	488.351	56.0583	94.4364
0.63_1334.9168m/z		1334.92	0.63			Y	Y			14.0544	69.7583	54.7155	30.5626	41.8289	106.618	106.766	137.95	162.417	107.372	88.2641	133.754	94.3334	49.9854	51.94	42.5721	57.4369	72.7962	49.5766	39.0455	31.9386	22.279	52.8033	39.6787	97.9232	60.6253	68.2366
0.63_1153.8522m/z		1153.85	0.63			Y	Y			23.5017	54.5436	38.3202	33.0965	57.3504	78.8636	97.6218	117.784	98.3498	80.7489	127.186	84.6917	102.767	39.3302	28.1566	60.2901	54.8776	50.8607	90.0593	68.1204	17.7134	13.5383	32.4075	60.2479	94.6922	59.7149	72.7219
0.63_1453.9843n	1453.98	1474.98	0.63			Y	Y			29.3358	176.645	87.5957	52.7667	91.6031	307.34	318.173	478.619	394.34	238.192	239.65	258.348	180.789	2.20429	91.795	175.851	159.24	126.043	62.204	107.242	10.2994	53.1384	63.8377	102.966	219.014	85.2743	83.415
0.63_1392.9570n	1392.96	1391.95	0.63			Y	Y			35.7275	140.109	89.6786	58.6742	88.1564	266.177	266.985	342.285	290.322	206.435	191.143	296.598	191.844	26.1961	110.366	187.429	84.5526	166.321	107.803	94.8744	26.6414	45.0785	46.8004	118.524	202.273	47.0815	126.412
0.63_1402.9524m/z		1402.95	0.63			Y	Y			32.4586	76.8498	33.2079	29.5711	204.755	177.538	140.091	272.764	199.682	121.872	136.183	161.591	108.048	9.2609	37.5143	97.1918	49.418	99.04	104.382	38.2488	10.575	39.4747	29.7226	85.8057	150.816	41.5343	47.4447
0.63_1409.9547n	1409.95	1408.95	0.63			Y	Y			44.9544	100.783	81.1866	49.0089	80.3165	260.845	241.91	348.39	288.236	191.339	209.117	304.114	142.576	31.8799	127.923	184.075	119.88	132.236	125.664	82.3581	22.5375	20.3045	63.0729	76.4001	200.181	31.891	61.8552
0.63_1460.9769n	1460.98	1459.97	0.63			Y	Y			49.316	179.67	95.6033	26.2049	118.751	394.563	305.567	564.588	390.55	273.928	271.026	382.092	193.89	34.3413	71.534	206.658	152.59	157.425	110.451	152.295	53.5835	54.5776	98.8881	81.0022	233.229	65.9288	129.669
0.63_1436.9626m/z		1436.96	0.63			Y	Y			25.5431	90.8698	33.9565	16.3303	49.0058	176.824	191.055	273.853	160.637	155.844	98.8015	231.181	102.736	5.56224	43.1551	79.1124	55.8538	80.3616	50.8613	90.4767	22.8278	5.57518	55.7545	61.6681	142.411	9.93731	63.7812
0.63_1467.9903m/z		1467.99	0.63			Y	Y			18.5085	61.1448	28.2557	24.5558	33.7946	128.967	126.93	185.882	181.95	65.0755	97.0559	132.033	70.333	17.2503	48.3605	29.6029	25.1409	54.9689	53.0646	20.4923	0	13.0722	55.0383	70.6897	65.1295	16.6655	27.7129
0.63_1456.9929m/z		1456.99	0.63			Y	Y			9.3706	38.7396	6.51874	2.64588	8.87941	86.5294	50.5273	75.1709	65.1856	37.6037	37.7073	73.9343	19.1915	6.07547	16.524	44.815	21.5785	31.3137	30.2408	10.9026	0	6.55855	17.4837	27.7973	48.8915	22.954	35.03
0.63_140.0340m/z		140.034	0.63			Y	Y			12.3177	14.0704	11.5807	12.2972	6.40604	33.9764	26.5829	35.0143	40.9307	38.5595	30.0268	20.235	26.0279	27.536	39.5627	44.4867	29.8245	38.0301	17.8122	17.5536	9.28348	17.06	19.4946	14.1996	12.6998	12.2892	13.7577
0.63_128.0719m/z		128.072	0.63			Y	Y			0.790017	0	0	0	0	0	22.3394	25.4431	0	23.7319	0	18.2919	28.0416	0	30.3747	50.3201	46.6214	0	1.19018	0	0	0	0	0	0	0	0
0.63_72.9939m/z		72.9939	0.63			Y	Y			9.34284	2.12659	6.84556	0.23871	0	7.38157	6.52561	5.28673	3.43152	8.11503	10.207	8.2741	6.37238	8.93547	11.3595	8.53181	15.6175	8.08025	6.40958	18.7187	6.38727	4.66726	11.6571	4.56688	7.28846	4.76613	13.9466
0.63_246.1208n	246.121	267.074	0.63			Y	Y			2503.39	2566.15	2773.25	2627.05	1425.3	2171.69	1971.02	2653.39	2538.34	1525.85	2665.99	2460.21	1636.26	818.647	1437.65	1298.26	1641.18	1882.92	4628.12	3921.16	3746.78	3136.72	2219.43	4160.22	4036.91	3406.43	3926.26
0.63_261.0135m/z		261.014	0.63			Y	Y			33.1495	25.4334	20.5895	26.538	25.4236	22.9329	45.4122	57.2152	33.2856	36.0546	106.532	42.4779	133.456	57.0165	35.402	29.1374	33.6053	38.0015	105.796	324.844	124.63	161.523	160.139	35.685	68.7928	31.5679	153.715
0.63_92.0259m/z		92.0259	0.63			Y	Y			37.6393	49.3206	40.6767	40.7662	34.9999	20.7353	19.9994	22.1816	22.875	27.6946	33.5594	31.0838	37.5683	37.9659	44.9431	29.2133	43.6923	54.7271	38.3663	31.4499	26.5071	35.2149	34.6198	47.1028	31.4165	37.1709	28.8569
0.63_329.2188m/z		329.219	0.63			Y	Y			11.5582	36.0725	23.0598	22.8538	26.9819	39.3651	51.698	38.1785	41.472	52.1993	56.5312	62.2681	55.48	0	0	0	0	2.38831	0	0	17.246	0	3.04761	8.50678	4.93143	0	18.3404
0.63_1338.4066m/z		1338.41	0.63			Y	Y			178.239	286.347	197.782	174.335	210.916	414.976	373.829	484.162	433.964	375.423	367.235	389.928	317.925	200.013	266.717	356.01	319.521	351.082	298.513	280.646	161.661	182.58	222.702	314.004	394.415	262.972	301.784
0.63_1362.9213m/z		1362.92	0.63			Y	Y			8.22756	28.8605	11.8895	7.9312	23.0028	57.5657	51.3696	82.5752	72.2351	43.6175	65.0058	66.6947	43.2007	31.2629	40.8712	22.4842	32.2763	53.4774	25.6106	30.5782	24.8526	7.30154	21.9666	32.5511	54.0814	35.419	42.3624
0.63_1487.0063m/z		1487.01	0.63			Y	Y			19.4462	86.7428	16.6328	23.1756	37.1575	198.069	138.554	246.649	190.738	126.783	115.287	270.933	59.5478	8.27624	43.8537	106.462	80.9559	26.5359	89.467	40.474	34.1636	15.7736	49.6414	44.8198	137.282	26.1573	59.4331
0.63_244.1299m/z		244.13	0.63			Y	Y			42.859	50.1664	62.5714	38.0457	47.9865	68.5871	70.2291	64.5475	60.8508	86.4697	81.5584	60.087	93.8424	0	0.00273134	16.7553	2.68768	21.8693	14.3048	5.62119	61.5129	2.71278	28.1959	57.0896	59.2972	40.7106	63.8364
0.64_160.0395n	160.04	205.037	0.64			Y	Y			133.831	155.185	166.54	161.034	150.635	359.084	298.288	277.846	312.854	332.227	254.451	230.128	248.623	209.54	278.726	247.412	293.355	257.181	183.348	201.733	173.564	233.4	215.487	179.433	189.541	154.379	173.306
0.64_66.0553n	66.0553	101.025	0.64			Y	Y			139.596	111.783	117.474	82.6082	57.59	169.588	173.083	156.634	135.531	156.896	133.523	144.715	129.635	208.787	239.635	209.959	255.212	179.234	138.349	228.961	116.397	162.791	122.083	116.791	131.916	95.2968	195.706
0.64_145.0144m/z		145.014	0.64			Y	Y			364.321	287.557	168.245	76.6585	37.1474	214.625	209.441	288.093	211.48	281.743	299.824	236.294	229.66	699.389	641.013	656.766	537.836	426.328	247.616	728.258	177.618	563.099	201.684	217.705	120.138	125.355	566.248
0.64_1373.4165m/z		1373.42	0.64			Y	Y			12.0436	25.0701	27.5319	9.41684	19.0152	58.0602	45.9653	54.9744	41.7338	36.5221	32.2384	36.626	37.8373	4.16453	23.3302	22.057	7.07806	19.1794	27.4154	15.3945	10.6583	9.74184	6.62186	33.9271	97.6707	9.55247	28.2256
0.65_301.0208m/z		301.021	0.65			Y	Y			16.4519	5.97664	0.304895	9.1373	4.78979	0.0564545	4.13973	0	0	0	0	0	0	28.7118	24.1744	0.0604246	0.610365	0.875155	10.4758	38.6809	4.86011	7.62505	20.3567	9.14203	1.00147	6.33582	32.638
0.66_148.0440m/z		148.044	0.66			Y	Y			41.8487	81.2315	116.203	83.9557	72.9891	149.055	96.632	120.212	166.359	127.65	124.6	92.8023	88.8721	20.5508	45.7094	69.2955	45.6096	75.6238	93.4533	57.2136	65.927	77.1967	101.098	91.5846	116.028	73.6184	61.3235
0.66_259.1286m/z		259.129	0.66			Y	Y			21.3715	61.3148	79.7032	52.8969	86.299	84.876	76.4163	87.832	62.961	141.989	85.0854	59.9109	79.4538	0.131523	4.60454	23.7746	4.44819	29.8951	14.4439	1.14538	15.9651	9.57202	29.4029	58.7884	46.2951	7.85245	9.78835
0.66_432.5742m/z		432.574	0.66			Y	Y			0	0	0	0	0	78.7812	3.5542	89.7787	0	0	0	0	3.62329	0	0	0	0	0	0	0	0	0	0	0	0	0	0
0.68_245.0499m/z		245.05	0.68			Y	Y			13.27	40.3321	41.1005	38.1187	31.6597	61.4081	66.7468	58.4723	66.8976	63.4491	43.588	42.3748	30.6461	10.9677	36.4445	41.5367	31.6477	49.4308	56.3607	56.7459	39.0712	70.7293	45.4184	31.1979	36.6257	15.5428	20.0074
0.68_202.1074m/z		202.107	0.68			Y	Y			5.74914	19.2654	68.9492	25.8206	23.6041	25.3328	23.3612	26.7984	22.961	28.2789	17.6189	15.7271	23.891	0.528638	0.888841	3.04357	1.95619	4.70977	1.85875	2.0388	6.22234	0.185549	14.9228	16.6529	43.8769	10.7058	8.01248
0.68_96.9613m/z		96.9613	0.68			Y	Y			2484.73	869.834	472.673	516.528	619.638	632.938	621.55	800.833	896.539	599.46	962.43	1352.75	1271.9	6012.78	1777.37	1284.23	1639.83	1057.88	1570.61	3381.29	1648.84	1275.18	1236.93	909.555	1941.62	3549.69	3118.65
0.68_222.0423m/z		222.042	0.68			Y	Y			315.886	300.974	314.885	332.399	358.875	801.464	731.889	578.199	925.783	866.189	843.403	758.053	783.295	532.913	985.665	876.137	1002.14	985.06	765.513	718.681	640.003	789.54	783.307	354.772	439.15	300.339	416.127
0.68_162.0201m/z		162.02	0.68			Y	Y			8.81652	16.6458	17.6525	17.4877	18.8715	230.473	238.92	99.8538	285.691	258.47	224.22	208.841	223.224	119.35	213.229	281.525	236.421	272.202	246.425	204.481	192.353	260.61	230.027	15.4211	12.709	7.97583	14.3826
0.68_635.6522m/z		635.652	0.68			Y	Y			56.3251	113.915	38.3102	20.2977	41.6057	267.888	357.679	21.1331	0	0	126.325	4.042	0	0	0	0	0	73.5932	0	0	0	0	0	0	12.9019	0	42.1288
0.68_554.6257m/z		554.626	0.68			Y	Y			0	0	0	0	0	478.762	139.791	246.393	0	0	10.9431	5.14342	4.23912	0	0	0	0	4.28836	0	0	0	0	0	0	0	0	62.7966
0.68_286.9479m/z		286.948	0.68			Y	Y			224.737	126.777	68.5156	49.2314	23.6695	76.3521	68.0859	83.9873	68.7429	74.063	109.419	79.1282	92.274	414.199	359.533	285.523	280.567	161.178	135.488	395.112	110.656	312.464	87.4238	88.4779	35.7233	64.0025	245.842
0.68_303.9452m/z		303.945	0.68			Y	Y			15.3022	10.8363	4.34699	1.60066	2.8712	1.18735	0.641733	2.64978	3.43021	3.36987	6.67212	9.13219	2.45884	9.3497	11.6204	6.20503	15.6646	11.7183	11.1619	15.1422	13.2797	9.3261	15.9171	14.6881	2.03033	6.58029	9.03128
0.69_290.0311m/z		290.031	0.69			Y	Y			7.81502	18.8772	18.4379	18.569	15.0213	97.5982	97.3995	46.5707	120.483	117.016	57.9645	65.8087	68.8384	16.2891	85.2592	93.3773	86.4476	108.751	87.8711	71.3845	56.519	117.165	94.5707	12.1072	24.7466	7.7387	29.8139
0.73_170.8838m/z		170.884	0.73			Y	Y			47.6981	38.1426	20.9996	26.363	37.3988	17.8303	9.32283	14.7512	18.8146	17.4579	25.6878	17.7496	20.8543	16.6061	31.2723	15.4476	27.8924	29.4598	57.0211	20.6369	42.5703	31.3486	32.3065	45.455	35.0678	67.0035	31.6689
0.73_136.9236m/z		136.924	0.73			Y	Y			77.2034	40.2641	24.6919	21.8721	33.7374	16.9742	26.0177	24.0845	25.8881	24.8303	31.9973	36.5727	34.5866	83.3277	55.904	42.2323	42.3566	37.5793	55.1313	69.8512	49.2354	54.8213	42.3143	38.435	46.2173	98.0913	46.4153
0.74_197.8999m/z		197.9	0.74			Y	Y			24.5221	17.0972	9.75237	11.9585	20.8467	6.14716	7.61083	16.539	11.614	6.52278	16.8112	13.2939	13.3306	24.0955	15.3945	15.9907	22.1567	14.2549	17.6337	28.7274	23.3748	13.207	17.1122	17.4981	24.4801	36.1146	21.0004
0.78_146.0217n	146.022	145.014	0.78			Y	Y			260.181	233.386	156.125	118.294	89.0716	221.053	218.494	254.277	197.971	251.199	265.677	235.824	195.025	503.429	393.865	381.971	343.632	284.233	230.792	454.18	186.725	370.411	162.114	174.389	97.7313	110.917	360.509
0.78_515.1271m/z		515.127	0.78			Y	Y			200.659	292.771	244.43	220.795	256.534	506.382	729.354	654.109	437.084	405.547	352.945	423.699	386.154	345.12	444.697	516.149	462.53	490.653	253.594	265.834	214.51	232.313	284.037	268.267	299.126	220.013	279.953
0.78_711.1898m/z		711.19	0.78			Y	Y			89.0399	113.902	115.335	111.262	102.039	177.218	198.382	202.751	186.696	134.532	141.262	142.512	117.904	86.9784	105.692	132.545	119.482	134	111.959	85.9387	64.4523	78.8518	106.814	113.263	133.21	82.2865	90.0075
0.78_746.2388n	746.239	767.213	0.78			Y	Y			353.592	455.318	473.326	429.03	423.19	827.104	859.292	883.902	747.074	593.38	664.708	695.759	564.263	468.283	555.163	671.09	675.934	728.51	540.382	503.474	297.644	348.135	513.802	477.827	702.031	394.729	484.9
0.78_987.2831m/z		987.283	0.78			Y	Y			68.9961	122.349	118.943	150.384	151.234	335.892	258.207	404.034	315.483	188.268	173.553	192.405	139.664	73.0641	142.998	136.152	174.647	244.305	138.304	123.597	92.9741	73.503	143.607	153.853	181.918	112.403	163.967
0.78_948.2585n	948.259	947.251	0.78			Y	Y			158.913	265.408	257.402	154.743	264.087	519.507	462.451	485.131	621.847	286.96	394.872	419.293	509.294	297.877	304.109	271.242	421.571	361.382	241.001	192.839	155.873	165.295	320.794	252.3	363.1	166.548	203.409
0.78_937.2392m/z		937.239	0.78			Y	Y			103.033	114.029	121.418	106.591	116.701	221.413	204.513	249.923	211.954	136.599	152.655	140.811	128.904	104.08	183.487	167.601	147.97	192.858	133.885	176.504	73.2286	74.9524	139.253	146.625	160.714	83.0075	124.751
0.78_888.2680n	888.268	909.243	0.78			Y	Y			356.125	498.359	491.959	364.447	411.869	1015.61	920.297	1138.67	778.465	536.465	624.024	790.798	633.727	404.976	514.163	579.082	507.971	640.106	591.34	502.027	324.755	347.158	457.431	442.227	688.209	392.366	445.065
0.78_884.2856n	884.286	929.214	0.78			Y	Y			220.486	351.679	340.563	316.043	375.418	711.22	728.968	1197.94	616.245	460.114	459.366	848.18	475.639	368.666	397.298	484.726	533.087	604.563	428.57	331.184	208.728	210.206	430.464	312.927	541.873	324.416	358.876
0.78_806.2193n	806.219	805.212	0.78			Y	Y			165.726	209.585	199.186	186.424	228.621	420.198	423.739	466.191	371.756	269.56	279.376	367.623	328.184	217.821	295.825	260.39	281.228	317.363	276.895	208.971	160.935	142.319	187.896	210.038	293.61	208.209	208.27
0.78_920.2942n	920.294	965.264	0.78			Y	Y			392.213	598.555	626.785	573.461	503.591	1121.55	1081.96	1492.48	1029.09	789.334	821.329	866.095	801.479	432.714	552.974	703.349	688.677	819.546	562.302	647.72	278.693	291.401	592.456	664.476	862.89	355.69	632.705
0.78_979.2637m/z		979.264	0.78			Y	Y			39.0436	100.531	120.141	124.807	101.468	183.774	219.711	276.311	208.725	117.4	133.263	181.026	259.329	47.1285	96.7987	138.512	113.582	163.83	91.3123	81.3097	54.0578	77.5497	90.3251	109.476	161.084	107.141	85.022
0.78_1005.3191n	1005.32	1050.26	0.78			Y	Y			34.6615	87.1316	62.6225	41.2359	123.518	199.8	196.24	221.166	171.924	113.542	121.477	126.488	109.743	84.8239	93.0147	77.4223	189.718	142.619	117.695	95.1595	22.6553	44.2585	179.134	125.412	102.437	62.6094	79.0599
0.78_1062.3180m/z		1062.32	0.78			Y	Y			49.819	118.609	99.4391	56.8523	97.8585	251.521	249.224	280.133	234.166	117.153	167.759	176.024	140.097	166.299	141.228	98.6046	178.166	166.552	82.1087	74.9803	23.6783	30.5716	137.398	126.546	165.508	32.1937	48.9583
0.78_1023.4231n	1023.42	1044.3	0.78			Y	Y			47.8458	101.478	64.5991	86.495	72.3309	245.613	208.22	411.759	183.396	125.987	140.587	157.767	246.388	47.4295	88.0775	70.3909	142.901	453.825	94.7814	55.1388	47.9138	283.063	60.3199	47.6653	76.8924	42.1269	65.6913
0.78_210.0436n	210.044	247.039	0.78			Y	Y			315.873	432.242	395.459	415.467	529.491	859.72	993.072	738.419	971.699	1108.85	923.616	844.223	911.083	412.583	465.238	423.446	477.671	525.654	1117.96	1252.97	867.793	1180.61	942.736	450.249	376.578	329.681	342.188
0.78_159.0595n	159.06	158.046	0.78			Y	Y			116.57	88.3326	95.3398	75.0379	80.4103	104.475	103.284	143.294	190.905	146.712	104.173	147.444	75.9433	58.3026	82.6365	96.2787	110.837	106.997	133.229	279.478	255.575	176.578	180.226	107.807	207.559	76.9328	98.3063
0.78_101.0246m/z		101.025	0.78			Y	Y			38.1542	28.8416	27.019	14.2608	10.715	36.2368	26.7829	31.8311	33.0064	35.8408	34.4697	21.1646	23.259	82.4823	51.4587	63.2574	46.595	43.7463	21.843	56.7899	18.0491	48.6423	21.1723	23.6063	18.693	12.9253	46.8218
0.78_148.0435m/z		148.043	0.78			Y	Y			24.2565	60.0319	102.532	55.9649	59.6205	68.1406	52.8247	41.4734	80.5978	75.9301	76.5926	53.6983	56.5986	22.4946	19.5846	31.7824	25.3824	62.5906	39.1715	39.7447	45.2418	30.2218	86.6548	81.5241	106.202	50.8014	41.7736
0.78_239.1006m/z		239.101	0.78			Y	Y			3.79269	8.33503	15.1087	10.4808	13.8059	125.358	78.3237	103.333	116.143	93.7797	96.9738	115.855	105.228	23.6071	28.2516	32.6923	75.7914	41.837	9.74168	15.1034	7.98441	8.09238	8.77183	14.0633	16.2389	8.93364	10.1663
0.78_483.1251m/z		483.125	0.78			Y	Y			142.183	142.784	170.116	142.508	147.897	342.456	272.471	282.889	248.226	207.062	189.445	186.399	205.475	234.153	285.866	299.228	245.534	241.345	166.368	182.699	146.037	165.296	159.319	180.668	176.419	151.525	155.046
0.78_362.0530m/z		362.053	0.78			Y	Y			226.51	222.495	217.172	170.226	214.049	319.332	404.496	291.48	377.459	381.287	329.871	289.529	326.21	324.197	490.957	435.154	383.096	415.357	349.22	589.287	388.179	380.099	465.553	215.999	322.688	379.008	542.68
0.78_373.2021m/z		373.202	0.78			Y	Y			20.4856	179.274	57.1936	138.413	129.158	279.26	357.396	315.997	333.971	276.868	418.29	361.108	357.702	4.31502	8.14696	16.4908	7.425	57.4727	37.8466	8.81677	71.71	3.91959	20.7675	94.7763	100.74	59.8059	133.023
0.78_302.1298m/z		302.13	0.78			Y	Y			25.2496	73.2793	67.0037	63.2715	64.1268	93.3526	105.805	140.411	140.885	121.544	101.606	93.7876	126.29	14.159	34.8073	43.3364	39.3229	63.6724	23.7038	23.2097	36.8775	11.1269	20.9696	40.2505	47.7438	35.1349	41.6361
0.78_208.0688m/z		208.069	0.78			Y	Y			36.6454	28.3069	31.2837	27.2387	32.6931	74.8029	54.0929	55.975	72.2543	67.7804	61.2178	51.5326	51.3925	46.4283	48.9789	78.6181	49.8728	57.5375	36.4008	34.1994	27.7937	52.9663	31.9235	34.6468	31.5591	25.9023	22.6521
0.78_387.2244m/z		387.224	0.78			Y	Y			0.008069	53.6316	18.7121	26.5802	37.3306	81.6507	111.015	80.2139	115.37	111.478	139.843	104.508	135.382	0	0	2.91115	0	3.86916	0.231287	0	19.0975	0	0.458987	0.639131	32.4255	6.59427	40.3502
0.78_419.1028m/z		419.103	0.78			Y	Y			141.649	184.816	164.372	161.669	171.33	281.796	398.945	392.418	230.903	208.683	210.386	194.516	175.072	212.69	263.472	252.459	286.478	300.514	196.169	205.9	162.471	197.681	203.69	183.22	169.652	157.983	152.721
0.78_561.1534m/z		561.153	0.78			Y	Y			92.1018	149.649	155.192	127.438	129.092	213.587	266.758	257.019	265.523	244.695	227.05	224.493	232.737	130.896	118.675	153.132	150.147	171.066	117.893	115.876	94.5516	121.065	147.856	133.732	223.026	125.201	148.18
0.78_213.0469m/z		213.047	0.78			Y	Y			36.0686	58.5409	53.4819	49.216	47.4585	71.7161	92.5363	124.338	72.5276	97.2326	80.2848	84.0411	85.2369	93.3054	94.0147	116.564	82.8564	136.605	66.7026	75.5831	73.7148	69.4733	62.5523	59.3808	40.8601	46.0219	68.247
0.78_143.0568n	143.057	164.041	0.78			Y	Y			20.2445	26.2867	28.6605	16.346	31.7323	59.3744	56.6166	41.1108	79.194	64.1329	58.5551	49.6943	45.8957	8.31609	29.6626	34.1187	39.7771	40.6661	41.7962	28.8304	36.7481	29.6769	37.948	17.8166	26.3241	10.7089	14.0946
0.78_837.2418n	837.242	858.254	0.78			Y	Y			161.966	205.66	259.826	195.072	233.059	389.808	465.296	460.198	380.935	297.37	291.194	372.442	302.242	163.186	220.394	292	250.674	294.757	267.958	218.786	266.739	164.239	208.297	242.028	339.583	181.593	217.512
0.78_726.2156n	726.216	725.208	0.78			Y	Y			254.765	380.436	428.02	335.211	335.683	597.974	730.738	714.837	632.102	457.291	520.757	555.999	532.637	352.621	426.792	475.142	432.49	553.529	416.282	376.259	214.564	274.217	396.729	461.851	605.223	323.61	399.052
0.78_828.2391m/z		828.239	0.78			Y	Y			137.277	222.976	220.03	177.823	219.589	457.385	414.975	443.852	360.968	305.773	325.197	293.092	278.931	189.722	236.321	256.13	259.821	282.903	278.755	214.491	137.029	216.893	209.709	175.513	353.425	205.5	203.444
0.78_825.2350m/z		825.235	0.78			Y	Y			54.6227	98.5076	91.2787	91.4601	94.879	187.06	186.806	203.479	157.606	123.553	138.705	142.441	130.601	100.102	118.081	135.405	124.185	142.039	108.709	126.449	66.0236	70.7112	97.5955	140.123	145.286	108.14	121.127
0.78_897.2566n	897.257	896.249	0.78			Y	Y			226.836	322.716	307.263	280.997	271.939	599.619	610.409	721.088	511.461	338.443	415.49	531.896	407.407	248.987	348.069	383.144	351.56	450.552	367.489	311.468	194.199	212.899	294.146	366.589	500.335	263.158	368.529
0.78_858.2635n	858.264	879.238	0.78			Y	Y			128.581	139.013	131.39	130.458	163.382	290.038	308.543	482.947	267.176	173.543	246.39	252.08	224.473	164.166	166.037	164.111	186.806	234.786	155.747	210.434	94.5582	93.5045	126.797	233.009	260.737	176.585	241.693
0.78_871.2530n	871.253	892.228	0.78			Y	Y			134.642	194.399	163.355	160.533	149.181	299.733	316.281	378.539	282.001	172.787	237.449	293.747	189.023	196.427	167.503	214.666	178.564	217.765	223.56	244.218	144.04	104.396	195.701	188.259	269.116	158.92	175.191
0.78_143.0316m/z		143.032	0.78			Y	Y			10.4877	7.81076	10.5311	16.1522	5.23998	16.8512	19.8271	17.7525	13.0869	14.4477	4.35137	11.6355	10.9702	15.5396	9.60755	8.97311	13.0396	14.811	11.0722	12.5905	8.42563	5.01363	6.35689	8.24909	7.50155	6.65125	5.93862
0.78_1114.2681m/z		1114.27	0.78			Y	Y			23.1407	50.4891	21.5203	24.1763	24.8383	64.1069	40.3727	54.9133	57.7513	25.7744	44.0931	41.5655	28.6824	74.4104	35.9902	40.6035	178.897	99.6403	66.5158	58.3464	35.3111	36.7262	146.657	80.9542	44.9353	58.0579	37.6855
0.78_1008.3033n	1008.3	1007.3	0.78			Y	Y			118.4	218.035	293.982	147.747	244.501	552.259	527.957	614.732	513.628	423.345	360.682	416.37	336.18	210.551	237.11	258.176	246.904	349.004	278.928	226.834	111.987	119.371	276.843	235.912	341.721	142.923	226.949
0.78_1018.3096n	1018.31	1017.29	0.78			Y	Y			116.946	155.021	202.521	146.951	188.933	364.319	420.146	583.111	377.467	242.976	206.783	285.106	229.649	146.774	171.082	159.896	210.663	266.976	199.873	147.095	72.7412	129.376	169.617	130.386	315.604	123.258	180.667
0.78_997.2985m/z		997.298	0.78			Y	Y			76.1004	158.134	158.896	112.44	160.736	414.054	376.545	516.193	412.327	220.94	245.772	334.858	235.432	135.586	183.591	207.062	264.203	244.616	180.418	160.949	52.7323	71.9338	161.665	134.33	311.519	126.895	186.16
0.78_976.2712m/z		976.271	0.78			Y	Y			26.4332	52.7972	61.7565	61.2559	80.6271	120.491	123.531	144.329	100.02	51.7355	78.7293	80.7705	80.4747	64.5253	48.9199	74.5312	62.1611	81.9192	88.457	51.7535	34.5407	28.8332	81.8355	54.3	97.0065	61.8352	23.3574
0.78_990.3271n	990.327	1035.3	0.78			Y	Y			75.434	76.6794	85.365	96.4577	98.9953	244.283	182.31	254.504	168.938	108.009	102.401	171.473	131.024	67.178	62.7199	103.365	95.0789	126.586	144.221	71.1375	41.1539	48.8738	109.996	68.7932	128.801	68.4014	75.8154
0.78_994.2714m/z		994.271	0.78			Y	Y			28.3488	47.2019	32.4307	56.3887	44.854	74.7697	95.5527	113.557	109.034	46.7493	86.8845	87.3512	91.8798	19.3276	50.4614	47.1077	44.3914	68.959	43.5253	47.8696	22.4773	44.1079	46.3431	67.734	91.877	29.3922	37.8626
0.78_1058.3520n	1058.35	1079.33	0.78			Y	Y			16.0422	58.0488	42.2771	25.1622	55.859	91.9623	109.54	149.952	130.947	63.0507	91.3015	89.8403	69.8468	59.7272	13.2614	40.7832	62.4703	55.2289	72.0219	49.6888	15.1426	124.986	34.6875	43.5164	67.6379	32.3059	28.0974
0.78_80.9656m/z		80.9656	0.78			Y	Y			12.4323	13.812	15.6574	10.6898	18.8636	18.4114	24.5217	18.2686	27.5466	21.9528	19.9272	14.7227	18.1404	10.8907	15.1554	18.1253	19.3556	17.9182	17.7314	15.0093	8.19784	27.8188	25.4886	7.47088	4.347	10.8131	0
0.78_663.1897m/z		663.19	0.78			Y	Y			39.4646	41.6556	33.6056	48.7626	50.2744	96.0643	82.7819	87.9668	63.3779	56.1828	52.3414	76.5763	64.2467	47.1777	43.4743	57.381	62.8614	79.2031	51.8381	50.6962	33.0203	30.1545	52.0443	51.1552	43.8559	41.9588	53.5903
0.79_135.0766n	135.077	180.067	0.79			Y	Y			338.95	753.091	612.663	532.114	770.097	650.755	624.404	607.813	812.798	936.158	998.16	658.963	832.9	324.683	322.54	429.649	306.239	562.908	543.993	440.185	625.808	322.085	484.355	584.619	491.067	408.918	546.63
0.79_133.0501m/z		133.05	0.79			Y	Y			4.60026	9.38828	12.3882	4.28858	13.7839	99.2217	33.1541	24.3142	31.6305	21.7049	27.6148	21.0751	16.4856	6.12478	25.0303	22.718	18.6975	36.6768	17.1057	19.3563	13.3226	17.9024	21.1396	11.1078	11.3382	18.5338	8.5841
0.79_661.1735m/z		661.173	0.79			Y	Y			70.1459	94.3999	133.715	86.0483	87.35	179.698	193.343	195.427	179.713	126.63	141.492	172.105	126.341	87.3893	96.8631	112.484	82.6179	143.491	126.305	104.255	61.0043	112.379	88.6149	93.4335	199.566	88.9106	91.1199
0.79_844.2459m/z		844.246	0.79			Y	Y			69.676	88.8008	116.848	96.487	110.46	153.874	182.296	177.664	151.926	132.977	129.526	158.723	125.823	84.7096	90.3015	102.748	100.307	132.198	110.827	88.2038	60.6972	73.4352	92.1409	131.371	139.171	105.094	93.3293
0.79_821.2249m/z		821.225	0.79			Y	Y			87.6253	143.677	140.229	121.585	136.063	271.683	272.555	271.056	225.784	195.819	194.776	205.525	169.409	105.439	158.983	181.33	156.399	265.819	145.93	121.193	58.6317	141.782	132.596	131.687	152.14	102.316	144.008
0.79_127.0407m/z		127.041	0.79			Y	Y			5.32146	3.3957	5.5212	2.53404	6.70511	6.37906	6.84243	10.4858	6.34681	6.8158	6.46591	5.94689	6.22879	27.1553	20.9056	23.9904	13.0349	7.14459	3.03423	29.2898	2.37802	22.0553	3.50675	2.6675	1.47473	0	7.02134
0.80_282.0838m/z		282.084	0.8			Y	Y			798.663	829.994	718.38	763.149	476.556	431.758	548.05	609.787	634.355	334.992	691.577	597.096	505.523	281.492	442.102	357.69	430.474	471.933	1283.28	1531.01	1366.9	1085.53	849.873	1061.83	1035.6	973.799	983.14
0.80_424.0891m/z		424.089	0.8			Y	Y			41.9832	86.169	103.937	66.2846	72.8428	160.58	197.975	188.975	218.941	184.89	190.489	151.094	126.526	104.106	142.648	155.461	153.582	163.817	112.385	130.064	68.8384	125.57	118.879	97.8664	119.122	64.5454	78.8693
0.80_847.2242m/z		847.224	0.8			Y	Y			88.4484	115.052	140.292	107.384	120.01	221.738	273.396	231.773	238.943	156.074	177.611	325.553	175.463	105.366	146.029	155.02	174.08	185.644	177.98	125.864	94.8989	82.5291	210.354	125.506	214.329	174.745	141.672
0.80_119.0494m/z		119.049	0.8			Y	Y			11.324	23.3553	15.0017	11.422	17.4515	30.8908	21.6193	21.9013	29.195	35.8111	29.719	26.8904	29.2328	4.58146	4.64602	11.5254	3.71469	13.1326	15.7999	9.80233	24.0131	11.8226	16.9691	16.7472	7.53614	10.7427	13.2648
0.80_267.0739m/z		267.074	0.8			Y	Y			3521.62	3360.26	3802.97	3631.86	1126.64	2567.22	2531.59	3765.8	3684.25	1140.32	3922.77	3806.84	1541.04	618.668	1541.22	1039.39	1558.11	2168.3	7671.99	7876.01	5824.32	4411.24	2862.01	6554.77	6402.21	5881.73	7731.38
0.80_260.0363m/z		260.036	0.8			Y	Y			158.566	227.957	186.623	216.881	189.923	189.457	318.166	391.438	257.979	255.853	484.493	326.297	480.677	160.793	147.94	148.32	151.393	207.293	351.809	577.873	364.194	469.68	377.752	202.689	194.619	176.552	271.404
0.80_159.0658m/z		159.066	0.8			Y	Y			0.00645896	0	0.070533	0.32583	0.847954	0.934758	1.14939	4.40349	165.218	133.744	115.243	53.985	134.019	34.5654	31.1916	0.302278	99.3056	68.3091	0.504034	4.05747	0.497555	0.358077	14.4246	0.1579	1.967	2.37074	0.0137225
0.81_382.0600m/z		382.06	0.81			Y	Y			47.5851	127.437	137.383	86.2964	129.35	203.807	290.406	217.832	238.284	224.528	184.59	184.79	170.212	149.87	232.287	254.202	254.12	258.348	143.307	185.034	83.1663	177.429	171.089	85.1273	168.369	53.6771	96.5215
0.82_245.1114m/z		245.111	0.82			Y	Y			95.5866	119.62	124.17	103.572	133.25	112.047	119.621	146.423	180.937	251.748	162.539	126.322	263.303	32.6583	40.8132	138.593	102.57	95.3015	63.7594	70.5706	130.077	27.6883	86.1838	133.265	129.298	121.964	122.313
0.82_292.0526m/z		292.053	0.82			Y	Y			0.815084	17.669	6.90362	14.5185	72.3884	30.7133	34.6797	31.5307	26.7337	26.252	24.6102	30.8088	20.659	20.5932	33.7782	43.9607	36.4118	43.2751	23.9547	26.3837	26.3656	24.031	23.9009	20.2891	10.6248	0	0.92997
0.83_267.1460m/z		267.146	0.83			Y	Y			5.06632	7.32411	11.9684	10.691	3.66018	31.5173	43.5599	23.7293	36.4137	28.1991	33.2528	40.0185	24.0787	0	0	0	0	14.4429	7.00605	5.93097	29.1558	0	14.1697	18.5518	36.545	22.1856	63.7819
0.83_112.9380m/z		112.938	0.83			Y	Y			5.17375	168.558	52.9874	107.087	54.7391	2.37477	2.40324	0	7.73491	0.677848	24.2178	43.6131	6.16502	114.213	61.2519	9.10496	1.07068	7.2888	58.9512	28.5435	0	5.94074	0	38.3234	50.339	113.013	110.482
0.83_177.0426n	177.043	222.041	0.83			Y	Y			155.244	195.476	214.599	210.612	241.234	1844.9	1822.98	924.901	2555.63	2189.58	2001.04	1873.88	1833.62	1670.02	1918.62	2386	2242.78	2422.06	2287.59	2153.37	1632.12	2331.49	2038.66	185.084	247.235	158.553	211.499
0.83_162.0201m/z		162.02	0.83			Y	Y			1.30018	28.8753	23.8011	14.404	25.003	882.727	838.791	372.314	1189.62	1067.43	938.512	907.567	888.817	887.446	952.339	1178.08	1112.63	1162.29	1028.86	984.005	803.62	1171.64	997.232	9.34989	39.1744	25.2102	36.618
0.83_206.9969m/z		206.997	0.83			Y	Y			427.787	460.668	428.784	447.772	454.018	789.342	806.843	627.605	576.7	596.769	467.181	548.339	486.808	608.013	757.49	847.621	865.715	818.501	478.481	580.719	482.499	606.509	501.897	457.658	380.427	317.375	333.329
0.83_160.0409m/z		160.041	0.83			Y	Y			36.1439	45.1686	53.4649	49.8232	49.8811	462.507	465.584	276.138	644.659	549.448	481.378	487.714	443.025	421.55	472.411	585.217	565.203	595.57	533.05	498.136	389.32	561.851	486.907	49.3839	80.4984	40.6813	64.6912
0.83_150.0549m/z		150.055	0.83			Y	Y			55.8206	62.7287	59.5108	59.3595	48.56	320.402	313.82	152.141	464.372	373.548	356.908	346.716	323.189	303.442	352.227	446.276	412.407	433.824	456.406	388.411	328.745	465.798	388.607	87.654	79.9277	94.4906	67.4124
0.83_342.9975n	342.998	341.99	0.83			Y	Y			29.996	45.0111	39.9064	19.2797	43.0833	494.149	494.864	250.522	702.36	559.802	634.043	642.063	591.404	820.647	674.869	698.6	774.401	603.13	721.512	789.354	557.093	765.669	680.814	20.0792	44.5842	31.7937	33.9902
0.83_446.0967n	446.097	467.076	0.83			Y	Y			302.702	398.715	459.044	310.267	368.117	896.384	992.376	697.599	1279.17	1101.4	987.675	888.953	828.97	711.335	1002.45	1133.24	1071.04	1178.01	938.726	959.56	686.017	1016.71	938.124	454.768	601.938	311.57	478.007
0.83_290.0286m/z		290.029	0.83			Y	Y			27.653	49.3132	63.4423	51.2738	57.0988	345.66	329.388	212.386	414.935	411.513	357.951	361.38	302.811	304.899	335.708	447.699	428.78	435.437	380.158	323.701	284.085	446.43	389.041	48.4349	75.9664	20.4494	37.1067
0.83_178.0512m/z		178.051	0.83			Y	Y			3.25459	11.4701	6.60912	4.32603	6.27672	108.474	119.153	57.0016	133.855	123.428	110.9	106.914	96.2737	96.5986	102.087	118.172	135.063	134.627	133.257	112.203	80.8445	120.832	104.378	10.9042	6.41863	6.18235	4.77199
0.83_815.2617m/z		815.262	0.83			Y	Y			140.239	56.4766	84.874	59.3372	52.066	251.726	365.178	159.225	238.617	120.043	111.066	179.829	192.846	316.343	342.877	272.666	316.786	403.016	162.851	661.714	137.842	98.9883	107.49	94.7707	176.806	105.026	267.403
0.83_581.0066m/z		581.007	0.83			Y	Y			0.444558	0.144829	1.24924	0	0.40191	27.6452	17.3772	9.86544	57.5347	37.4987	43.2199	33.8463	36.6862	40.9929	51.1938	48.3291	61.5472	40.7829	60.2717	57.11	20.7783	54.7666	40.9808	0	0.706733	0.313129	0
0.83_134.0253m/z		134.025	0.83			Y	Y			0	0	0	0	0.738034	94.8434	83.638	32.7753	122.834	106.197	97.8953	85.6513	85.4153	84.6988	97.2133	112.637	114.172	111.832	104.692	100.878	74.9106	121.651	91.0086	0	2.16915	2.25657	3.09546
0.83_326.9489m/z		326.949	0.83			Y	Y			18.272	15.8072	0.077473	5.68299	13.0778	20.5497	19.4321	5.44969	5.88382	3.97653	6.97041	7.7011	13.2772	34.0861	22.9216	20.1223	31.833	12.476	2.34082	16.6546	10.437	14.9687	8.92435	0	6.39231	0.0137339	0.323368
0.84_309.0475m/z		309.048	0.84			Y	Y			9.64656	31.8103	51.3843	29.5702	42.9012	52.7722	62.4304	64.9133	80.9654	66.3661	70.0607	59.927	46.1506	25.7571	39.1712	43.1117	59.0239	45.0358	35.8297	23.5517	18.3568	18.5619	24.5706	22.0175	42.9556	9.36435	14.2579
0.84_440.9639n	440.964	461.939	0.84			Y	Y			0	0	0	0	0.37888	15.1132	1.91702	0	32.1499	0.193568	35.6604	36.2861	35.8646	113.537	53.352	18.6713	58.8313	26.85	45.0125	71.3378	48.2183	44.8124	29.4686	0.00260122	0	0	0
0.85_254.0709m/z		254.071	0.85			Y	Y			57.5148	93.5667	98.9247	72.3429	156.33	176.946	206.793	299.075	213.577	759.488	224.749	191.039	246.784	101.027	133.596	156.027	109.062	164.802	110.117	111.445	155.679	102.887	230.306	75.0957	48.2591	123.037	68.4349
0.86_230.1122m/z		230.112	0.86			Y	Y			2.46228	12.4558	12.523	6.58692	5.27231	26.5984	42.5137	26.6639	39.2538	40.7828	46.8281	42.3717	40.7538	0.583098	0.933514	4.59983	0.432192	16.2151	8.03346	8.58151	18.641	0.266412	10.5789	14.0094	27.2514	3.63449	42.8756
0.87_251.0782m/z		251.078	0.87			Y	Y			220.174	312.702	272.221	196.649	289.416	155.256	173.991	171.147	189.692	182.5	206.334	497.793	144.027	448.239	425.692	580.391	705.582	524.149	315.818	255.954	195.541	190.512	209.061	497.694	407.366	212.781	319.842
0.87_258.0391n	258.039	257.032	0.87			Y	Y			48.2174	90.484	95.6008	87.0818	117.382	150.704	293.6	135.512	158.492	230.891	135.282	97.6648	189.536	125.721	250.296	188.035	165.939	219.781	106.141	274.562	72.9072	269.668	346.457	147.388	78.479	31.6868	137.925
0.87_142.0508m/z		142.051	0.87			Y	Y			0	0	0	0	0	18.4211	26.8925	5.16739	1.43254	0	0	0.133395	0	0	12.7271	0	3.98544	14.3038	8.78991	0	8.72878	0	9.59904	0	0	0	0
0.88_187.1087m/z		187.109	0.88			Y	Y			48.4152	66.0762	75.7948	65.4333	42.1265	113.17	131.344	158.121	104.789	156.912	144.457	109.741	175.232	10.5792	0	41.5095	2.12826	46.9313	14.1313	4.8537	62.0828	0	49.0525	47.1731	132.017	84.5805	93.7576
0.89_275.0224m/z		275.022	0.89			Y	Y			80.5989	179.159	188.732	159.244	185.227	314.263	497.296	249.6	1471.75	1319.95	320.855	1262.96	265.357	90.2469	143.562	184.16	141.554	236.653	732.927	173.928	162.017	213.76	331.826	205.841	204.839	128.431	114.21
0.90_199.0816n	199.082	244.069	0.9			Y	Y			70.6532	192.284	116.662	132.441	197.996	156.868	151.244	177.378	205.58	201.22	260.431	204.698	221.634	51.751	72.5235	108.171	67.4073	147.347	194.482	120.25	162.827	58.5015	115.665	146.417	85.089	105.9	88.5339
0.90_345.1301m/z		345.13	0.9			Y	Y			26.8428	170.116	90.0356	74.244	137.191	150.592	168.956	150.757	224.485	195.13	268.157	191.795	189.165	18.1923	49.4596	45.8156	50.5004	113.796	110.129	55.39	71.8296	21.3264	56.5068	83.2111	59.7755	46.1787	57.6001
0.90_173.0931m/z		173.093	0.9			Y	Y			27.5798	61.2918	47.1013	45.9451	48.7525	102.649	125.188	118.626	106.579	132.478	130.48	89.5984	150.49	0	0	28.9017	1.20663	38.3311	13.4575	11.7635	39.1818	4.49876	38.6839	31.3106	61.5139	42.467	64.0456
0.90_217.1190m/z		217.119	0.9			Y	Y			29.4647	34.4888	37.7901	28.1577	28.3295	73.1288	92.2203	91.3052	54.9384	109.093	90.9274	55.7739	113.958	0.0235177	0.0030909	22.545	0	19.4466	0	0	22.6754	0	29.5528	14.1363	73.5503	40.7998	48.362
0.90_318.0796m/z		318.08	0.9			Y	Y			29.2488	88.4959	71.5326	60.6254	87.9914	117.793	132.981	125.03	119.526	105.159	126.168	139.062	81.5867	67.1158	67.0946	82.8149	90.3394	117.808	88.8917	50.6685	41.8183	38.113	56.1623	90.5852	74.5179	27.3755	49.8635
0.90_312.0112m/z		312.011	0.9			Y	Y			18.8322	87.2619	40.8943	47.187	79.2889	59.1013	78.5898	66.7806	95.0991	80.2824	100.863	74.3513	87.8211	18.3359	29.467	43.1144	21.1174	62.0712	67.7816	49.1516	51.6595	30.3986	43.485	29.9044	26.0216	33.546	30.3597
0.90_397.0927m/z		397.093	0.9			Y	Y			6.33136	51.193	28.5283	18.6344	47.1059	35.9604	54.056	47.824	80.5692	56.6545	78.3979	49.5783	58.977	3.90417	5.74226	22.2258	12.1298	29.2136	27.6936	3.02333	8.40865	12.9029	18.9057	15.4019	14.1724	10.1526	12.003
0.90_283.1633m/z		283.163	0.9			Y	Y			0	36.0901	0.0158834	7.03045	31.4672	10.7952	8.35795	6.04428	39.9162	39.8696	75.0617	27.1422	42.3716	0	0	0	0	0	9.59599	0	4.5908	0	0	0.000779128	0	0	0
0.90_207.0775m/z		207.077	0.9			Y	Y			11.957	8.41924	4.1911	7.06598	16.9666	11.8119	5.74709	6.65395	10.1026	21.1901	15.4144	24.3811	17.3851	37.9953	17.9305	21.7659	29.026	19.7044	18.8032	10.8696	18.625	18.4996	29.0779	17.1794	28.4128	7.32972	6.27257
0.92_259.1294m/z		259.129	0.92			Y	Y			39.8029	83.0274	49.955	52.9657	104.377	93.8873	71.8285	86.242	81.1101	139.89	100.662	75.0796	112.071	0.243171	4.84575	43.2008	5.84685	58.8208	22.5638	27.8937	58.1133	2.60771	35.2762	69.428	46.3765	47.7842	29.0786
0.92_222.9962m/z		222.996	0.92			Y	Y			22.3333	13.6728	14.4906	21.2599	10.1239	32.3244	30.2359	26.569	27.1394	22.3234	24.3123	34.0917	15.7202	56.1471	39.3601	21.7682	41.9049	47.1547	29.5734	56.8092	21.1372	38.6503	38.2654	23.069	29.287	20.3609	26.9413
0.92_232.9984m/z		232.998	0.92			Y	Y			14.6642	7.61044	18.844	24.7914	0	26.9654	42.3866	34.5108	26.7285	23.9237	25.2566	31.6223	15.9878	49.4375	38.8142	14.8933	47.12	37.3045	32.9419	43.912	28.1794	57.039	48.7764	13.4681	22.9138	4.16081	24.8581
0.92_103.0403m/z		103.04	0.92			Y	Y			0	1.6863	1.59429	2.09471	0	9.76218	7.99067	8.3337	3.90474	4.31743	0.394106	8.37414	1.83874	12.7275	12.5319	6.27614	9.72107	14.6428	9.86776	13.9447	2.36802	13.4765	11.146	4.94853	0	2.55521	4.18659
0.93_245.1118m/z		245.112	0.93			Y	Y			67.3631	108.552	102.231	90.107	62.2526	136.732	196.906	134.952	189.146	150.977	201.13	153.02	205.835	5.18331	5.18664	30.764	27.8631	70.5622	40.0151	36.4209	109.572	0.460702	91.3877	77.9115	142.625	77.0978	131.715
0.94_237.0916m/z		237.092	0.94			Y	Y			2.2614	99.1099	25.2466	68.7155	45.0884	9.49555	26.2218	73.3915	84.766	36.446	136.626	114.12	118.688	2.40065	3.65036	0	3.56998	48.7227	35.0965	11.43	7.7035	0	6.37205	15.7148	4.03367	14.7591	24.7822
0.94_186.9300m/z		186.93	0.94			Y	Y			203.387	129.991	98.7551	81.478	108.12	69.9857	40.5468	68.1849	42.388	56.0287	90.1959	57.3098	56.3553	185.662	92.5057	88.2881	124.868	52.9187	87.2729	98.9594	120.818	102.088	76.5446	100.381	79.2353	174.098	45.5351
0.98_498.2050m/z		498.205	0.98			Y	Y			1.96966	108.327	14.882	35.8257	66.1166	70.3483	75.4364	64.9025	127.341	111.335	175.177	119.261	117.724	0.394257	2.66468	0.392647	0.20859	22.2765	51.4068	2.74456	12.7221	0	8.307	8.53723	7.3876	1.58352	19.5601
0.98_205.0656m/z		205.066	0.98			Y	Y			22.1426	48.7335	38.4153	34.3896	25.0865	44.1378	49.1787	33.7502	42.6864	53.406	77.2836	39.2035	47.4939	7.80673	6.62642	17.119	4.02168	18.4376	13.8733	11.0254	37.4868	0	37.7162	37.5294	42.2271	42.4733	50.1246
0.98_231.0221m/z		231.022	0.98			Y	Y			13.4307	39.1654	19.7833	27.9168	37.2358	48.4234	61.337	48.1466	55.8169	38.8659	50.2994	40.0436	39.3279	10.5653	22.9991	10.3089	17.1316	32.1572	33.5776	18.6978	15.8449	1.34148	32.9271	28.3928	4.25344	24.6505	14.2236
0.98_130.0875m/z		130.088	0.98			Y	Y			303.311	822.289	1007.16	725.407	871.543	653.607	513.408	563.089	1063.39	874.472	1076.24	771.365	805.212	262.301	281.118	308.424	153.229	644.615	569.063	333.937	602.484	242.798	688.57	812.864	870.727	654.295	475.739
0.98_199.0818n	199.082	244.068	0.98			Y	Y			249.323	501.522	385.052	398.04	482.957	485.41	462.176	475.31	594.437	582.977	692.707	568.717	599.472	226.948	228.703	239.586	221.116	398.513	477.202	311.473	415.707	184.143	352.32	411.728	324.897	328.817	340.516
0.98_283.1636m/z		283.164	0.98			Y	Y			29.6282	189.909	59.4901	84.7521	179.733	134.733	108.463	123.961	260.406	221.064	402.606	225.442	283.212	5.88409	7.79622	11.4983	2.05626	52.4516	109.353	26.2418	77.5498	0	25.8314	65.9965	22.0631	40.4768	64.3806
0.98_393.2686n	393.269	430.222	0.98			Y	Y			15.6189	205.287	40.1277	82.5026	148.024	150.337	143.95	154.621	310.139	237.425	439.357	288.23	315.298	2.54817	2.62745	6.71174	1.3886	57.0951	116.048	10.0687	72.517	0	19.5693	45.8693	16.0909	23.5775	53.5201
0.98_189.0535n	189.054	226.037	0.98			Y	Y			53.9514	119.328	91.8622	90.4968	104.653	127.232	147.796	134.156	192.326	141.587	177.358	138.409	141.793	62.6965	94.0406	120.367	73.6844	108.9	122.331	82.8072	66.3553	39.847	94.8066	79.7031	82.5087	64.2766	58.261
0.98_267.0097n	267.01	312.009	0.98			Y	Y			114.379	203.148	111.331	134.065	198.649	157.753	152.849	188.127	195.988	191.232	236.438	198.438	208.893	83.7705	85.851	67.0213	46.0626	120.885	167.974	120.709	125.779	45.9754	90.2523	113.431	58.4971	108.32	91.6684
0.99_376.1240n	376.124	413.115	0.99			Y	Y			93.7894	386.791	255.884	197.541	328.325	312.78	366.504	361.397	478.635	392.169	492.896	398.102	384.417	92.9815	124.04	151.831	66.1017	249.924	250.789	139.573	183.785	33.9083	203.489	203.852	198.959	181.046	143.165
0.99_345.1335m/z		345.134	0.99			Y	Y			135.277	449.091	244.171	284.313	410.414	420.288	413.462	380.649	571.142	549.928	702.08	556.933	621.683	91.5904	90.0494	130.053	63.8246	232.857	348.383	130.457	307.572	52.2745	163.304	238.958	168.186	196.95	262.59
0.99_325.1063m/z		325.106	0.99			Y	Y			79.2829	347.696	134.457	200.289	172.522	155.691	133.238	247.096	212.993	200.983	330.76	277.055	256.521	98.6266	202.926	116.994	115.68	177.051	171.641	119.105	84.4066	225.931	110.715	131.838	56.8232	77.1129	88.4518
0.99_277.0362m/z		277.036	0.99			Y	Y			76.8642	103.576	100.461	104.989	113.541	108.106	120.406	162.5	139.916	158.6	146.937	136.874	129.788	50.4594	49.9969	68.0222	47.282	109.788	126.704	93.065	111.815	45.9786	96.6709	122.042	92.8071	84.7037	89.7508
0.99_169.0141m/z		169.014	0.99			Y	Y			0	2.96813	13.7171	7.17793	1.37458	74.0735	782.264	1.6636	0.882316	36.1899	8.35749	17.8288	32.2388	2.75291	0	1.57126	0	1.34641	1.59121	3.78167	0	0	8.8253	0	0	7.71546	4.76086
0.99_215.0648m/z		215.065	0.99			Y	Y			33.0013	76.6684	57.5472	62.0317	76.3121	73.0771	68.6793	89.2992	90.5975	81.1094	115.82	79.6456	97.1751	20.132	20.9747	45.3043	26.5061	54.1633	66.0328	41.6989	46.526	11.333	41.5796	54.7131	35.5555	37.0558	47.1706
0.99_331.1582m/z		331.158	0.99			Y	Y			18.3457	62.8454	30.9971	41.6873	32.4406	82.2011	120.518	83.4609	105.913	89.1596	107.608	147.52	83.716	0	0	9.24092	0	28.6195	22.4894	7.94635	51.8572	0	27.4606	27.6847	30.1356	39.8998	69.0712
0.99_125.0247m/z		125.025	0.99			Y	Y			0	1.10092	1.38941	1.04568	1.65958	16.0762	219.061	0	0	6.80663	1.13414	1.59064	7.86124	0	0	1.96199	0	1.36563	0	0	0	1.1412	1.45141	0	0	0	2.03667
1.00_403.0918m/z		403.092	1			Y	Y			42.4725	137.267	76.6828	64.7442	98.7243	116.962	131.986	142.559	164.369	121.999	178.722	148.143	133.691	19.409	59.5491	48.628	30.2894	89.671	98.9834	63.6346	90.5034	16.1968	54.5218	71.0964	30.9832	44.7162	55.3774
1.00_401.2138m/z		401.214	1			Y	Y			0	34.4386	1.71345	6.93925	10.8357	12.4411	81.4936	39.3202	94.1218	68.188	97.4367	109.657	96.9874	0	0	0	0	6.33991	0.0155171	0	14.1095	0	5.30045	0.580699	8.49408	4.33239	0
1.01_283.0688m/z		283.069	1.01			Y	Y			493.557	423.32	368.041	281.182	157.107	538.568	551.282	528.57	569.797	340.423	469.861	963.344	444.359	457.081	479.435	306.847	377.353	562.499	940.266	1431.58	1225.25	810.771	457.69	607.371	692.976	556.646	1503.32
1.02_259.1290m/z		259.129	1.02			Y	Y			82.5897	124.81	88.4569	104.817	112.697	144.946	143.391	174.751	139.877	258.768	188.041	169.758	240.38	26.6257	11.9368	86.7736	22.6373	118.438	42.7197	37.2522	84.1731	0.165159	73.4393	106.807	87.6802	113.442	77.0412
1.02_268.0882m/z		268.088	1.02			Y	Y			0	6.42001	11.2943	4.38211	3.69387	12.9877	12.6062	13.9028	11.2274	13.3346	12.124	12.9788	12.7303	2.57325	0	0.870708	5.05402	5.55643	1.91257	3.61991	1.2513	2.56032	1.50344	5.03817	9.73463	0	10.5075
1.02_302.0546m/z		302.055	1.02			Y	Y			10.1332	37.1127	26.3662	26.2922	28.6235	57.9399	53.4453	62.6145	67.5004	62.7705	45.9354	59.5561	34.8	14.4277	19.8545	49.1846	27.7796	47.7215	44.9464	34.2645	11.9569	26.9911	21.3794	35.1156	32.408	10.7687	20.9447
1.02_563.1023m/z		563.102	1.02			Y	Y			180.727	200.84	70.5186	95.0415	116.431	12.6315	32.3806	36.5197	46.3238	10.5892	41.358	89.2609	112.927	96.1542	349.618	305.665	131.817	74.098	221.011	216.321	201.083	161.492	229.988	175.876	137.727	92.6682	130.97
1.03_433.1804n	433.18	468.149	1.03			Y	Y			622.408	926.333	736.962	351.404	476.606	952.202	1368.13	1365.46	1189.75	946.679	858.93	742.321	770.922	487.764	538.726	741.734	542.831	796.286	719.713	1224.72	773.495	676.582	786.839	645.158	725.768	384.968	645.177
1.03_194.0491m/z		194.049	1.03			Y	Y			866.278	172.289	419.648	169.385	325.378	166.637	3572.42	4661.57	2283.57	1323.19	1159.56	1832.24	684.852	67.9023	63.8953	60.0539	97.6544	364.847	363.317	3772.59	1724.31	1582.23	1377.77	842.763	2298.34	459.432	819.547
1.03_305.0343m/z		305.034	1.03			Y	Y			32.044	45.061	33.0548	24.4672	20.2397	52.5528	92.0514	109.927	658.39	430.975	94.2105	364.134	68.3779	12.8046	25.8102	42.2771	6.84835	28.4987	211.314	40.2274	31.4658	16.6246	69.2869	20.277	19.5898	19.7819	28.9319
1.03_471.1375m/z		471.137	1.03			Y	Y			43.0349	137.869	51.1368	41.027	65.0892	113.315	163.738	171.669	164.959	155.287	164.826	173.468	122.494	37.2165	37.9248	62.1611	43.5556	87.1628	77.1548	55.9515	66.2191	13.1874	61.8293	52.7316	59.0082	23.5175	73.3081
1.03_258.1080m/z		258.108	1.03			Y	Y			5.53583	29.9695	17.416	22.9289	37.0454	45.4894	59.9374	69.2714	69.4121	58.4468	93.6247	78.1214	78.8288	7.10562	2.58965	7.89043	4.34131	10.6341	14.7876	12.4825	16.2742	2.57712	8.80391	27.1826	17.4978	9.06686	30.1222
1.05_288.1194m/z		288.119	1.05			Y	Y			8.14977	74.6302	40.5598	59.1569	100.198	109.054	183.781	225.861	202.868	151.455	259.001	242.886	225.887	20.4886	9.99373	8.49079	19.338	44.3689	38.6206	31.2912	34.3284	2.40257	33.983	64.6254	49.8763	24.6026	56.9423
1.05_277.0826m/z		277.083	1.05			Y	Y			17.1895	32.0331	28.2716	26.7136	28.1249	55.036	58.865	48.71	45.3053	48.8314	56.2964	68.4516	73.3801	10.1383	3.20269	20.0015	4.04135	18.4349	15.5321	9.9647	12.1071	6.83027	16.6029	30.8696	30.7789	23.1762	36.9436
1.05_572.3098m/z		572.31	1.05			Y	Y			0	1.24621	0	0.868921	0.0177303	30.3978	42.1513	66.6507	42.3115	96.0746	58.6535	23.3464	82.9847	0	0	0	0	0	0.00715384	0	0	0	0	0	0.00491253	0	0
1.05_335.0713m/z		335.071	1.05			Y	Y			195.175	433.591	332.69	307.562	1119.67	248.361	234.78	395.688	423.59	378.925	370.03	540.151	278.804	207.981	290.911	466.862	516.362	329.555	318.363	153.991	180.329	178.958	184.334	232.414	197.062	159.528	150.289
1.05_237.0886m/z		237.089	1.05			Y	Y			79.3778	223.502	122.157	166.256	162.929	179.83	232.17	270.976	286.808	247.476	380.859	351.626	392.054	34.7847	12.0283	72.3998	38.8244	142.014	100.185	88.261	118.817	6.71645	114.668	129.053	117.89	171.506	198.488
1.05_211.0720m/z		211.072	1.05			Y	Y			21.7478	22.0171	18.553	0	23.0948	165.913	34.0219	27.8006	33.4232	21.1379	20.2229	21.8546	23.6971	68.4842	67.9831	97.1202	42.0159	84.3708	52.4299	18.2337	5.83943	17.8958	21.1822	18.2897	28.1626	16.3159	41.7851
1.05_187.1083m/z		187.108	1.05			Y	Y			21.2791	16.7071	20.2148	2.91454	9.11139	12.5115	6.49491	12.2228	14.7476	26.1151	15.665	6.19081	23.8506	0	0	0	0	8.0723	2.4017	15.1801	6.61282	0	3.12757	10.817	0	15.7739	21.0085
1.06_251.1023m/z		251.102	1.06			Y	Y			22.7324	48.7672	51.0314	42.9772	84.7875	98.1124	99.8759	97.1406	66.8116	113.569	98.9751	87.6866	126.737	24.4893	18.1276	65.545	19.7345	46.4059	14.9093	21.65	44.2822	0.807983	34.5002	63.6081	77.0549	44.7123	77.8265
1.06_188.0925m/z		188.093	1.06			Y	Y			16.2864	11.932	7.29609	10.5	7.89142	25.0301	30.8329	39.0787	43.4245	35.3026	44.4732	34.4397	54.9607	33.2157	40.4252	45.1783	20.4165	31.4969	19.1425	26.562	10.81	21.9221	30.3589	22.2929	14.8895	13.726	15.9968
1.09_274.1373m/z		274.137	1.09			Y	Y			3.08752	49.9839	35.3737	27.9069	30.3892	75.3779	71.6124	68.0006	89.7162	97.2619	95.7665	75.2292	65.0208	0	0.165707	16.3231	1.43777	21.3742	4.34783	0.588333	6.90282	0	40.3269	24.97	52.675	12.9706	11.5772
1.10_202.0743m/z		202.074	1.1			Y	Y			53.9853	71.6378	66.4243	45.9977	35.1975	28.4705	26.0705	26.3538	66.1509	49.9447	58.2358	104.839	59.4251	100.856	124.446	114.515	92.7608	122.187	61.3596	120.528	96.3414	94.9411	68.67	94.5471	72.1214	59.6692	50.5436
1.10_201.1246m/z		201.125	1.1			Y	Y			49.9334	45.2243	51.5182	36.3882	2.71312	108.874	163.337	97.0307	102.895	103.006	127.648	126.41	134.861	0	0	10.8925	0	31.2236	6.2053	14.9639	64.0012	0	40.1042	38.192	134.771	90.757	103.449
1.10_301.1459m/z		301.146	1.1			Y	Y			39.0392	168.713	95.6553	75.6667	63.5971	227.458	261.145	225.762	274.555	286.847	317.53	268.19	284.031	13.2671	23.7077	47.4753	22.8462	70.8551	32.1602	24.7672	85.6173	0.945497	35.6159	55.3795	92.1352	72.0586	129.583
1.10_135.0455m/z		135.046	1.1			Y	Y			7.17475	15.7769	7.35686	3.33456	5.47022	9.25423	10.4964	26.5425	0	3.41032	2.25581	3.06801	0	29.1442	27.2278	32.3584	32.7794	22.6894	0	0.283105	0	0	0	0	0	0	0
1.11_128.0934n	128.093	165.042	1.11			Y	Y			0	0	0	0	0	75.9803	65.8098	50.7434	49.806	73.7712	62.1048	71.6338	27.5107	67.2363	41.195	87.5417	62.4369	39.922	0	0	0	0	0	0	0	0	0
1.11_362.1295m/z		362.13	1.11			Y	Y			62.0207	161.989	82.4037	96.194	102.982	130.153	179.499	173.093	192.32	173.141	209.859	168.611	175.545	23.8476	26.3164	45.8617	24.7063	37.8306	83.7283	22.6794	45.1736	20.0253	56.1094	61.0612	154.59	99.4571	95.0883
1.13_187.1086m/z		187.109	1.13			Y	Y			24.7528	11.3207	10.7893	0	0	28.078	21.3367	21.617	21.814	31.751	21.3794	22.9961	28.4655	0	0	4.76576	3.29982	8.72687	0	0.317949	3.38728	0	6.62369	15.9749	26.5866	20.5571	35.702
1.15_287.0109n	287.011	286.004	1.15			Y	Y			650.339	609.012	613.874	623.907	543.649	82.0888	186.105	225.736	265.544	171.363	162.614	367.406	152.247	216.778	175.287	145.56	205.555	185.722	221.16	130.82	130.355	149.836	196.104	501.871	805.385	719.156	535.098
1.15_214.9894m/z		214.989	1.15			Y	Y			37.8825	18.5661	41.2327	24.1201	5.49861	4.83417	9.17318	0	7.13827	11.0252	5.47871	15.9147	4.02049	36.9487	16.0297	18.3469	33.4083	33.9882	44.352	44.689	42.6982	28.4356	46.0955	28.924	54.3154	16.1647	31.7361
1.15_131.0353m/z		131.035	1.15			Y	Y			40.9246	19.6897	31.3237	22.1767	7.25818	3.22172	5.66385	2.09837	13.5857	4.66242	6.55759	15.5996	10.0537	36.3232	14.0011	13.0653	34.3866	31.6578	26.6824	33.344	32.5574	13.0522	38.0898	33.3939	46.6469	19.6482	25.7976
1.16_147.0667m/z		147.067	1.16			Y	Y			0	0	0	0	0	15.3029	4.43844	0	0	7.39288	0	1.93991	0	0	21.4799	8.5318	35.7485	6.7829	0	0	0	0	0	0	0	0	0
1.17_334.1053m/z		334.105	1.17			Y	Y			19.1084	51.901	29.9755	30.1186	33.1541	73.6662	75.9535	95.3821	78.3647	101.891	119.873	47.3911	88.3172	1.55859	0	2.8121	0	29.3986	10.3453	18.4995	8.26852	0	2.71748	21.2517	20.6027	2.61626	27.7994
1.18_302.1350m/z		302.135	1.18			Y	Y			2.91976	18.4274	4.03513	5.10485	2.46862	17.4366	14.2128	21.9437	25.4827	29.7454	31.2357	22.342	43.4399	0	0	3.85583	0.00253205	0	3.51293	6.29846	3.34536	0.923134	0	0	4.83796	3.50618	7.94993
1.19_373.1691m/z		373.169	1.19			Y	Y			94.6075	289.131	123.965	124.816	122.203	286.429	337.226	348.456	384.79	376.23	468.005	405.61	438.567	16.587	36.5916	74.905	39.8228	109.593	71.848	80.4658	129.16	4.55901	82.0769	98.3581	166.494	103.078	191.693
1.21_215.1395m/z		215.139	1.21			Y	Y			104.174	130.726	134.309	101.751	92.1718	218.159	263.786	223.314	171.816	306.639	220.153	172.568	305.818	17.585	0	105.351	9.41999	98.0795	29.6123	49.5719	100.671	0	94.6792	106.677	206.382	114.919	135.18
1.21_589.1370m/z		589.137	1.21			Y	Y			0	17.088	6.2745	5.25128	5.05782	60.4741	91.7937	207.866	46.4	22.8057	28.9509	33.6509	25.1273	0	6.2806	8.65146	37.2103	24.3675	4.01904	4.49972	1.53028	0	8.18372	8.02003	19.3797	3.2431	11.9564
1.21_283.1249m/z		283.125	1.21			Y	Y			5.80075	11.0826	11.4866	11.3103	8.04214	27.7416	30.8039	18.8878	20.5483	45.0131	27.4082	9.06017	31.4182	0	0	3.24533	0	4.43257	1.63555	0.338167	6.72325	0.784831	5.89735	9.29074	11.7651	3.61608	1.68348
1.22_222.0407m/z		222.041	1.22			Y	Y			7.01029	3.13381	7.83612	7.7175	17.1927	406.581	397.77	324.394	562.484	477.004	519.006	403.203	448.326	369.209	451.573	507.491	451.89	489.506	431.409	425.475	286.725	365.726	437.101	15.9712	22.1058	6.85379	20.7117
1.22_125.0713n	125.071	160.041	1.22			Y	Y			0	0	0.0223344	2.1847	10.7222	261.486	264.879	215.421	382.106	299.807	363.86	261.902	288.751	240.349	331.765	335.393	325.346	315.011	303.192	281.642	202.871	241.514	296.283	4.44631	7.42384	4.69021	2.3405
1.22_178.0513m/z		178.051	1.22			Y	Y			7.21226e-07	0	0	0	0	40.4458	49.4111	37.5703	61.7583	51.3463	60.3933	39.4722	42.5372	32.415	48.3839	48.3446	45.6059	44.7837	46.3897	45.8824	31.9725	42.079	44.5615	0	0.00244048	0	0
1.22_279.0978m/z		279.098	1.22			Y	Y			29.7329	36.7459	15.3346	21.1973	13.1266	40.2729	39.3499	50.6295	64.7407	50.5962	64.4536	68.783	73.8647	21.4765	5.91361	28.1357	7.69338	21.7452	22.6075	33.1839	40.3122	2.22276	22.2331	24.0383	33.2644	39.5162	52.0885
1.22_150.0559m/z		150.056	1.22			Y	Y			0	0	0	0	0	19.4708	16.2543	16.5846	33.0626	25.0283	26.9196	22.5907	23.5367	15.644	29.4572	31.2291	26.6231	24.4037	20.6457	20.0623	15.9774	17.9446	25.9751	0	0	0	0
1.23_258.1459m/z		258.146	1.23			Y	Y			2.7737	13.5438	13.0215	4.826	0	21.1482	38.5508	42.0492	35.8653	23.4663	28.0735	38.9923	33.0388	0	0	0	0	8.00517	0	0	3.19349	0	0	3.20542	21.3553	0	11.094
1.24_246.1210n	246.121	245.114	1.24			Y	Y			104.365	205.549	101.536	170.642	193.946	179.15	30.7347	76.5232	200.633	120.517	274.022	302.606	201.188	11.4213	21.7122	10.468	5.16113	9.95768	216.656	179.929	112.802	145.627	106.639	139.954	41.5936	118.417	126.029
1.25_289.0628n	289.063	288.055	1.25			Y	Y			35.2804	51.3374	34.0517	34.8291	63.4549	126.484	537.375	515.097	167.089	283.948	654.836	584.211	407.136	61.2109	133.437	101.551	107.484	142.21	186.678	1198.11	677.671	667.902	691.045	29.5673	45.9933	26.6195	42.7181
1.25_371.2648m/z		371.265	1.25			Y	Y			0.795931	17.0656	0	8.46291	10.8287	54.2336	87.6604	65.6488	72.237	93.8751	62.117	83.723	65.0783	0	0	0	0	0	0	0	0	0	0	0	15.5197	0	33.4584
1.26_423.1548m/z		423.155	1.26			Y	Y			27.5163	199.687	154.598	101.333	153.148	192.589	465.087	468.64	264.189	280.113	308.774	238.943	245.965	194.202	313.456	396.683	322.219	384.931	121.198	57.7698	56.5223	67.4276	82.9374	138.039	240.557	87.7544	139.167
1.27_278.0926n	278.093	277.085	1.27			Y	Y			221.65	406.172	282.72	318.947	337.156	477.238	367.898	495.713	491.333	440.8	533.429	573.303	488.833	71.7698	154.568	167.649	91.4223	202.253	367.923	311.959	286.234	172.727	258.004	341.621	298.278	302.95	333.99
1.28_128.0355m/z		128.036	1.28			Y	Y			57.3919	99.5702	46.5626	86.4599	86.567	96.7374	33.0511	65.3314	103.165	69.221	132.932	169.56	104.395	2.37547	0	0	0	3.1984	107.535	90.8819	74.0649	73.4905	55.6774	73.933	10.268	68.7335	87.4376
1.28_259.0721m/z		259.072	1.28			Y	Y			51.2446	72.6243	52.7958	62.5062	57.9366	62.2632	32.4913	75.8052	80.7309	73.562	84.3462	105.432	70.7106	32.0374	46.7534	36.7221	27.7352	30.7265	61.8204	84.5391	44.8184	55.7777	70.6612	72.2155	94.0665	60.8574	88.7834
1.28_321.0729m/z		321.073	1.28			Y	Y			3.89357	35.8223	33.5748	26.6716	36.9745	85.5902	86.3665	474.045	208.555	133.533	50.7416	433.503	271.382	9.71323	144.957	73.6269	20.1917	29.5471	49.045	12.7128	2.85275	9.76953	113.364	12.6939	25.3885	15.6787	1.45181
1.28_135.0326m/z		135.033	1.28			Y	Y			22.1725	19.1096	15.345	10.2176	13.1614	10.6772	8.06634	7.54501	8.33067	5.15792	22.1238	12.1346	10.0884	5.7997	6.6319	0	6.06191	2.13465	6.92553	34.1395	12.9021	15.6952	1.79685	5.5874	7.52751	2.76756	7.17349
1.29_374.1543m/z		374.154	1.29			Y	Y			24.2788	106.373	70.8256	49.2688	44.2561	129.006	169.489	171.719	205.035	153.37	240.898	191.161	226.773	13.7233	6.45676	20.6452	8.53765	56.5452	13.7876	12.0514	40.3431	1.00709	48.3126	40.4197	101.278	28.4387	63.4249
1.30_332.0981n	332.098	367.117	1.3			Y	Y			70.5595	174.437	66.6521	82.8508	130.462	207.922	163.378	266.313	241.669	202.373	263.693	232.224	213.656	42.5159	78.4051	109.835	40.5761	82.485	127.951	93.2806	68.7006	73.9958	66.101	83.6008	30.6545	65.2071	86.7956
1.30_232.0296m/z		232.03	1.3			Y	Y			96.4299	147.244	179.645	198.232	201.967	207.976	260.686	352.76	256.775	221.356	218.415	203.812	142.322	99.9901	127.916	128.733	131.861	186.034	154.536	104.924	133.711	85.0363	220.048	211.51	263.824	165.252	119.233
1.30_316.1513m/z		316.151	1.3			Y	Y			93.4732	182.175	131.657	101.17	91.1017	203.856	224.804	218.029	233.12	244.421	285.968	279.89	268.486	23.1951	8.49057	48.721	16.2169	111.863	63.2293	80.4651	148.176	0	84.1675	112.217	164.141	103.964	177.273
1.30_291.0974m/z		291.097	1.3			Y	Y			34.3603	46.9873	30.766	23.7927	39.0427	36.8982	29.4224	29.1944	47.7644	32.3608	56.0745	53.0884	37.4201	12.1579	8.20237	15.9854	11.4393	28.7815	46.8898	52.3406	49.7509	28.867	30.6162	43.8001	38.6703	27.9859	68.8793
1.32_233.0652n	233.065	232.058	1.32			Y	Y			342.732	560.542	452.894	435.89	575.984	535.315	534.261	629.927	633.106	639.385	723.633	576.969	600.855	251.299	249.488	291.128	242.306	456.924	550.063	363.487	461.313	243.11	380.681	489.623	397.842	396.79	424.838
1.32_382.1022n	382.102	403.077	1.32			Y	Y			63.5189	272.179	131.312	171.704	231.785	248.492	274.495	387.274	348.344	301.912	394.168	292.959	311.47	28.6142	62.6632	106.149	38.7093	158.727	196.747	83.7773	101.438	33.1739	79.7824	100.535	85.9277	69.4075	80.3181
1.32_348.1193m/z		348.119	1.32			Y	Y			37.8308	127.082	125.866	78.1867	78.7841	136.163	167.382	229.254	156.825	155.469	170.781	170.328	173.362	29.1271	25.2118	59.7103	25.2994	72.9231	40.4237	45.5643	63.441	11.402	78.7425	76.2111	140.673	62.7952	90.8743
1.32_487.0517m/z		487.052	1.32			Y	Y			8.68287	45.7928	5.69645	8.51636	30.1674	11.4232	11.5133	17.8329	37.0733	22.5208	43.9449	27.7775	52.9449	0.44729	5.88239	2.06947	0.341149	11.1646	25.4578	9.05274	6.41971	2.67103	7.75164	0.482413	7.06441	10.7891	6.17274
1.33_352.1388n	352.139	351.132	1.33			Y	Y			140.508	485.941	203.253	229.621	374.865	346.956	328.666	359.841	603.248	526.393	773.164	530.478	643.839	70.5382	62.6073	114.307	57.6588	238.898	348.821	139.643	241.905	51.5161	132.448	219.14	154.151	173.709	259.599
1.33_285.0143n	285.014	284.007	1.33			Y	Y			193.822	310.875	213.772	218.116	315.903	274.56	265.624	256.253	339.491	360.899	364.906	305.221	312.486	156.473	156.331	163.238	108.06	248.364	308.248	212.178	256.748	114.382	177.511	238.877	144.776	214.22	216.522
1.33_164.0716m/z		164.072	1.33			Y	Y			672.316	1396.6	1244.81	1001.83	1309.84	1109.17	941.869	989.483	1671.28	1501.89	1763.91	1404.86	1539.98	468.44	438.203	530.987	332.458	976.66	1174.58	724.789	1091.88	467.97	946.782	1153.64	1093.54	961.947	989.426
1.33_147.0452m/z		147.045	1.33			Y	Y			115.494	248.213	170.151	156.573	239.484	212.626	192.307	185.04	309.149	288.884	336.131	266.931	306.216	70.2968	72.1976	79.7717	47.8219	152.917	208.149	116.328	172.06	73.657	127.213	173.818	126.288	140.398	164.947
1.33_187.0614n	187.061	222.031	1.33			Y	Y			79.8812	177.438	100.605	115.821	162.498	165.411	147.372	147.891	201.194	188.619	237.138	204.933	200.425	59.6195	66.816	82.2092	57.5701	146.825	161.115	103.519	133.45	37.8441	96.13	115.562	65.2059	86.4187	89.5291
1.33_249.0540m/z		249.054	1.33			Y	Y			118.824	151.413	95.192	81.3428	99.9076	130.06	118.256	119.081	174.21	136.056	203.735	162.323	171.207	69.5276	55.8924	39.6485	77.1753	89.4471	191.016	246.651	139.443	120.21	82.0909	128.322	106.392	92.263	118.105
1.33_311.0192m/z		311.019	1.33			Y	Y			60.0419	89.3414	74.3593	81.6268	78.3928	101.593	96.3967	90.8962	111.402	105.388	119.563	91.3831	112.684	43.8434	47.9976	61.3889	26.7737	73.3402	86.3788	63.4046	82.3349	36.5801	79.0618	81.0722	40.7769	64.5992	66.4536
1.33_465.0871m/z		465.087	1.33			Y	Y			42.2584	130.874	64.4224	66.3083	89.2459	101.137	115.153	115.299	143.756	137.545	167.415	129.111	145.794	20.5385	25.1232	55.1534	18.6958	67.869	86.7344	40.7571	53.7175	18.0574	52.1394	61.9798	46.4864	47.283	57.7931
1.33_437.1620m/z		437.162	1.33			Y	Y			57.8214	259.356	148.419	123.913	143.221	247.475	344.861	336.114	350.929	352.933	457.975	352.986	429.182	41.4983	35.5289	156.012	25.2569	136.387	75.597	72.4056	76.3395	9.60905	69.3099	108.126	147.832	63.3794	141.611
1.33_103.0554m/z		103.055	1.33			Y	Y			10.063	34.1094	21.3116	21.659	32.096	29.8705	23.0153	22.9153	39.7003	40.2674	45.7268	37.5806	40.9779	4.13563	1.90819	9.4616	1.27771	22.9226	28.8994	12.0796	24.6141	1.73118	5.97045	22.5843	9.49413	13.3626	14.1989
1.33_320.0464m/z		320.046	1.33			Y	Y			10.4906	28.4578	51.723	25.5294	31.7808	23.1292	20.8447	13.5685	47.8662	32.3201	32.4127	21.781	15.5709	4.48383	3.73019	5.53943	6.00863	26.1211	19.5343	9.74228	23.8516	14.7105	24.7319	32.9961	59.9185	30.9742	8.34714
1.33_396.1277m/z		396.128	1.33			Y	Y			582.174	845.663	550.774	483.431	529.851	547.245	697.989	711.998	763.19	897.327	921.045	894.214	1110.24	304.702	324.593	282.308	224.754	476.477	632.844	331.444	426.027	427.702	422.275	474.108	237.78	347.454	327.746
1.33_271.0751m/z		271.075	1.33			Y	Y			2.64888	43.9313	11.3401	15.1833	36.6121	14.5128	17.8021	36.588	30.7798	36.807	53.0972	32.596	44.0427	8.46742	22.9997	21.2187	9.15545	18.5164	15.7899	15.4154	1.74097	13.446	7.78977	14.1294	12.4712	0	5.36799
1.34_378.1538n	378.154	413.102	1.34			Y	Y			158.38	491.524	257.225	210.147	348.471	404.005	438.116	506.736	609.543	566.786	677.323	533.221	591.785	82.0958	137.702	211.113	109.55	290.09	323.799	166.898	210.316	58.3245	157.635	237.591	194.502	167.845	239.812
1.34_382.1014m/z		382.101	1.34			Y	Y			131.737	260.041	193.759	230.441	250.87	270.528	241.336	277.95	282.312	167.753	258.649	418.036	119.412	97.1404	129.461	112.772	112.795	98.4489	250.106	64.6213	112.131	53.3481	330.157	134.941	154.66	142.548	51.342
1.35_300.1553m/z		300.155	1.35			Y	Y			11.2443	40.0595	8.67692	20.2182	32.5864	54.2291	69.4974	57.805	81.5111	88.8884	97.2292	58.9772	63.478	0	1.68824	0.247378	1.94671	8.64129	1.13077	0.889075	14.4402	0	0	9.67994	10.6263	8.90534	12.1232
1.35_433.1856m/z		433.186	1.35			Y	Y			29.1308	48.0829	34.4827	14.9886	12.9876	37.6586	49.1792	63.7612	63.7309	65.5972	62.14	66.4575	59.8761	3.8139	6.52494	16.4379	6.09285	25.7421	12.9532	3.34084	11.4019	4.53172	38.6935	21.6024	25.3653	9.99019	5.89323
1.35_158.0826m/z		158.083	1.35			Y	Y			0	0	0	0	0	18.8853	20.1248	81.0746	30.8431	12.8909	27.1195	36.9216	40.8811	0	0	71.3978	71.6446	0	0	0	0	0	0	0	0	0	0
1.35_346.1611m/z		346.161	1.35			Y	Y			27.113	64.7151	36.2948	14.2726	23.8468	85.2848	109.705	114.992	127.677	135.946	125.403	102.612	132.568	0.00806215	0.396483	17.0661	2.63924	25.5092	4.94752	41.0872	52.849	0	21.6621	19.7227	73.9938	13.6118	54.117
1.36_293.1135m/z		293.113	1.36			Y	Y			65.6646	93.4193	53.3354	60.7991	107.201	161.983	147.216	158.276	177.156	169.06	199.719	175.007	156.375	78.8934	56.1169	107.224	46.6568	130.572	74.2194	55.0011	65.51	15.2919	60.4021	89.7904	93.6454	87.2205	87.4677
1.38_342.1615m/z		342.161	1.38			Y	Y			23.0899	54.3729	31.4473	31.4961	40.9264	89.4215	118.322	96.4006	127.01	108.52	133.375	97.3687	129.616	21.2556	2.47022	27.1897	16.5371	50.8442	32.546	13.9718	44.6934	5.21548	23.2147	11.9954	37.2363	9.8914	19.7072
1.39_217.1191m/z		217.119	1.39			Y	Y			51.2681	57.7769	58.4762	67.1934	57.8208	120.104	175.964	182.339	103.447	182.895	155.775	121.708	202.297	9.1062	0	30.5094	0	25.0741	3.11748	11.2147	50.6184	0	45.1765	32.02	112.45	66.627	66.6729
1.39_183.0300m/z		183.03	1.39			Y	Y			4.39798	8.99153	14.1475	20.7034	0	171.54	186.675	143.425	183.431	167.401	129.346	100.539	111.073	137.982	144.008	173.033	0.708946	154.532	4.27347	13.8231	107.412	5.86147	127.453	6.74578	43.4951	17.3488	41.3532
1.39_284.1614m/z		284.161	1.39			Y	Y			6.32019	38.7286	20.516	26.806	23.3758	60.2847	66.6657	69.7472	70.9764	79.1934	112.234	53.9505	66.4437	0	0	0	0	8.40604	0	0	6.90019	0	5.59306	4.00111	16.5571	4.07201	15.5655
1.39_226.0361m/z		226.036	1.39			Y	Y			1.05653	0	0	0	0	46.2809	56.23	49.4506	57.65	50.1833	39.0491	39.9018	31.9888	42.9924	44.4106	66.1465	4.47126	46.1492	0	0	23.5578	0	25.0516	0	3.24566	0	1.44889
1.39_139.0403m/z		139.04	1.39			Y	Y			0	0	2.93252	2.41365	0	35.4353	43.8359	31.1498	45.3896	29.7547	22.9678	24.5835	16.0886	29.9747	30.2465	35.4727	0	32.381	1.04621	0	18.8416	0	20.1532	0.829536	7.08186	0	1.46204
1.39_187.1080m/z		187.108	1.39			Y	Y			4.24599	12.3958	16.5914	2.97297	7.07718	18.7816	35.3199	43.9085	18.3099	30.5576	30.077	22.0032	40.4335	0	0	3.26556	0	0	0	0	3.87757	0	4.0227	0	16.0268	8.06527	4.45998
1.39_111.0450m/z		111.045	1.39			Y	Y			0	0	0	6.17766e-06	0	17.2226	18.1002	11.7218	20.5659	9.95872	11.4285	6.31084	10.0091	10.7535	14.5022	9.8467	0	10.7217	0	0	3.78099	0	7.92275	0	2.43067	0	0
1.39_309.9886m/z		309.989	1.39			Y	Y			0	0	1.6273	0	0.0486959	16.0939	27.3041	17.6251	23.3364	15.8823	9.8121	7.14359	4.39341	12.0374	20.9586	18.1181	0	16.5553	2.05955	0	19.1996	0.051289	10.3863	1.19746	0	1.4068	1.24363
1.40_414.2705m/z		414.271	1.4			Y	Y			0	49.031	8.5882	29.6977	40.7231	30.4528	41.8132	35.4447	55.677	39.5484	55.7004	68.2079	59.531	0	0	0	0	0	0	0	6.28781	0	3.82116	0	0.181374	0	16.0898
1.40_279.1332m/z		279.133	1.4			Y	Y			28.0204	45.7926	49.2086	49.2015	52.2944	114.688	128.651	99.6777	72.0087	133.889	94.7166	81.5378	125.734	10.9047	1.12347	66.5047	20.1458	53.6721	14.8469	15.5239	39.4646	0	46.8369	58.2039	94.0673	53.0028	63.1301
1.40_197.0445m/z		197.044	1.4			Y	Y			0	0	0	0	0	2.25793	1.58571	1.45677	0.647455	3.01819	0.327649	1.78313	4.89775	54.7131	46.4015	59.7846	17.7529	7.40132	0	0	1.91695	0.591586	0	0	1.46846	0	0
1.41_758.4011m/z		758.401	1.41			Y	Y			0	1.89195	0	0	30.8017	33.2961	51.4911	35.3836	77.4239	17.0795	132.543	87.659	26.6403	0	0	0	0	0.555581	0	0	0	0	0	0	0	0	0
1.42_244.1297m/z		244.13	1.42			Y	Y			92.0674	74.9105	72.7794	43.8491	17.543	126.489	162.34	103.576	122.423	120.617	126.11	119.712	144.235	3.47434	0	29.5393	11.73	54.3297	41.0655	51.1254	137.219	0	98.5627	56.3146	123.424	73.8524	151.456
1.42_371.2656m/z		371.266	1.42			Y	Y			0	17.8056	7.18328	5.57374	6.30946	32.9787	64.1799	32.6587	46.4369	40.6273	41.7551	78.8265	37.0354	0	0	0	0	0	0	0	7.40217	0	0	0	16.4513	0	35.0665
1.42_213.0885m/z		213.089	1.42			Y	Y			1.83875	5.44284	2.5645	0	1.46285	33.0149	36.355	27.074	28.8621	14.5289	9.21492	10.0201	35.6642	1.4787	1.07368	4.66312	0	0.180659	1.14704	0	0	0	0	0	2.51149	0.859123	7.18807
1.44_702.3270m/z		702.327	1.44			Y	Y			0.202657	36.5723	1.81264	0	4.75655	29.6709	69.2886	44.8179	83.6867	19.8555	126.216	125.888	73.3574	0	0	0	0	0.283223	0	0	0	0	0	0	8.95944	0	15.7808
1.45_201.1245m/z		201.125	1.45			Y	Y			75.5392	104.662	115.642	90.3106	87.9013	241.626	291.433	277.498	189.984	343.938	255.651	188.228	360.098	22.0762	0	94.2832	4.62801	79.7953	15.3042	20.4705	71.8888	0	70.3	64.4283	216.241	94.4431	124.274
1.45_471.2919m/z		471.292	1.45			Y	Y			0	64.7264	7.23654	10.8525	53.3654	97.4406	98.7653	94.3585	120.975	86.5735	180.558	120.912	128.265	0	0	1.88821	0	4.15982	2.01267	0	1.17098	0	2.91666	0.0263886	5.43447	6.64005	13.214
1.45_269.1103m/z		269.11	1.45			Y	Y			7.55488	7.49879	5.6325	9.70383	4.18033	35.5168	35.9626	39.1095	13.9741	42.8686	29.3461	15.0485	31.0648	0	0	4.81761	0	1.3651	0	0.566002	3.00823	0	1.4693	0.23958	14.7005	1.80926	2.38785
1.45_318.1666m/z		318.167	1.45			Y	Y			0	0	1.76005	0	0	11.5429	23.1541	7.15903	22.4252	16.2138	17.5299	24.6385	12.9081	0	0	0	0	0.0228211	0	0	0	0	0	0	5.42309	5.44936	5.09367
1.46_291.0200m/z		291.02	1.46			Y	Y			220.222	207.392	192.642	192.314	220.885	73.7435	67.6361	72.4611	93.9545	81.6304	66.1785	70.3348	75.7519	68.3821	80.2222	90.0731	67.4583	87.8963	72.1251	87.0755	56.2545	96.4869	73.0401	239.948	241.318	207.572	158.821
1.46_229.0361n	229.036	274.032	1.46			Y	Y			949.246	824.827	875.662	763.059	897.536	265.222	267.648	197.852	332.295	311.703	238.555	231.728	241.999	250.025	293.317	358.664	296.117	324.31	289.584	334.271	240.803	326.476	272.053	985.153	944.4	831.688	724.698
1.46_498.0596n	498.06	497.052	1.46			Y	Y			183.507	145.556	151.636	119.369	194.224	9.65449	12.7718	16.4875	11.5016	3.50676	1.16554	1.46249	0.967	5.9481	6.67373	4.91072	5.60958	1.08068	5.34912	12.1834	1.09063	5.37362	5.20541	162.498	177.374	120.135	73.3174
1.46_131.0366m/z		131.037	1.46			Y	Y			50.3539	40.1655	29.659	30.5034	38.8519	2.90934	3.9466	1.20345	8.92693	4.62087	3.41054	7.87782	6.11601	12.6301	8.9599	5.54905	12.8539	13.0017	6.48747	9.73119	7.49593	3.18169	4.74407	36.1388	45.1492	28.559	28.0258
1.46_1128.3812m/z		1128.38	1.46			Y	Y			0	1.6998	0	0	0	0	0	0	0	0	0	0	0	0	0	0	0	0	70.7188	262.753	0	181.086	0	6.72747	0	0	0
1.46_159.0322m/z		159.032	1.46			Y	Y			150.535	130.419	136.799	121.539	136.985	34.3217	34.589	21.1674	44.2773	32.1367	31.8824	32.5046	34.455	29.1269	39.0068	42.9059	46.9367	39.8023	40.8005	41.3813	31.4894	42.7273	39.0635	165.535	151.435	124.136	103.495
1.47_161.0479n	161.048	206.046	1.47			Y	Y			7566.06	6244.63	6584.48	5539.45	7072.98	1685.29	1595.72	1137.87	1944.87	1764.51	1423.58	1492.93	1517.93	1687.31	1861.11	2110.9	2044.79	2060.42	1845.88	2204.42	1536.32	2054.14	1850.17	7247.25	7293.99	6009.55	4927.06
1.47_162.0562m/z		162.056	1.47			Y	Y			1902.97	1545.46	1639.15	1387.21	1794.04	399.672	402.246	265.853	489.154	447.249	360.048	370.923	382.37	413.564	460.201	531.995	503.616	500.445	459.544	525.353	368.61	509.294	429.022	1827	1863.75	1523.43	1224.4
1.47_414.1061n	414.106	435.081	1.47			Y	Y			1081.34	931.259	902.214	677.557	1030.48	136.03	148.368	96.6341	194.705	155.201	127.696	96.1549	98.7341	61.45	90.9396	143.731	103.078	145.107	92.9192	119.989	51.9439	102.464	81.0542	988.162	1085.6	725.218	501.649
1.47_291.0248n	291.025	289.998	1.47			Y	Y			892.247	756.098	783.961	671.018	818.414	223.552	227.794	170.969	250.93	235.035	199.416	223.065	212.337	238.856	272.27	292.379	293.611	326.108	274.465	307.81	221.859	309.278	268.687	944.936	884.649	806.462	627.038
1.47_296.0156m/z		296.016	1.47			Y	Y			151.11	121.182	135.173	112.562	118.698	31.1274	34.8726	16.4711	33.031	37.1421	24.8129	21.6788	15.3605	36.8502	44.9569	49.2736	36.3948	42.0175	41.2807	44.591	24.4912	49.2214	36.6484	147.387	137.023	128.161	88.1528
1.47_458.0702n	458.07	457.063	1.47			Y	Y			149.465	127.818	157.533	99.2546	169.862	14.5697	13.3329	12.2678	8.01129	3.22383	4.06994	4.00157	5.65161	10.2245	14.2593	21.6771	19.1826	9.12365	3.83991	16.636	0	7.63379	3.88065	162.366	159.787	108.774	70.6947
1.47_554.2160m/z		554.216	1.47			Y	Y			15.192	238.021	108.675	70.5272	72.5952	210.217	280.074	262.594	234.337	168.971	296.745	262.196	177.437	5.16003	14.5751	28.2766	39.6587	90.223	10.341	0	36.3606	5.0571	168.615	57.9115	130.394	38.0844	184.025
1.47_342.9709n	342.971	341.964	1.47			Y	Y			76.3754	73.3476	66.505	55.7972	68.858	1.16232	3.33638	0	11.3044	3.66844	0	0.448458	0.725006	13.463	4.97937	8.0562	6.11088	5.3174	9.31183	24.2463	3.47547	16.5345	6.54155	74.9929	76.6066	76.8391	55.4441
1.47_549.0134m/z		549.013	1.47			Y	Y			48.0479	36.4308	31.6911	12.8809	44.9011	0.315534	0	0	0.129162	0	0	0	0	0	0.0120427	0.0902826	0	0	0	0	0	0	0	35.346	31.5743	27.0439	3.47682
1.47_658.0993m/z		658.099	1.47			Y	Y			65.8307	47.288	45.1424	17.4622	43.2074	2.96159	2.32778	10.7897	3.04458	1.24277	0.129484	1.0007	1.07454	0	0	0	0	0	0	2.14547	0	0	1.13537	30.6037	34.2936	6.16749	6.82524
1.47_313.0039n	313.004	347.973	1.47			Y	Y			295.814	208.706	244.043	192.574	233.796	43.691	47.7378	23.2278	38.4799	55.9863	31.347	41.161	45.196	72.8891	79.0681	69.7398	75.6752	58.39	74.7223	82.9245	54.961	93.4254	76.4586	257.127	238.387	243.715	182.665
1.47_188.0356m/z		188.036	1.47			Y	Y			57.8854	54.0787	51.5743	47.2627	55.6996	7.37665	2.38098	0.801707	15.9592	9.44613	8.23481	8.40196	6.41852	11.569	6.8297	12.7478	19.2141	14.3669	5.71528	11.5756	2.85135	9.44542	7.02746	57.8768	59.1	41.5213	34.0403
1.47_147.0327m/z		147.033	1.47			Y	Y			35.2958	26.6853	25.7542	15.2266	23.4602	5.25119	1.07903	0	2.05356	4.29525	0.889816	0	0	2.87638	1.89917	0	0.923222	0	1.3806	2.66681	1.47802	1.70504	0	27.2139	29.5034	15.7991	18.9851
1.47_144.0455m/z		144.046	1.47			Y	Y			26.3312	24.442	25.3439	16.6749	23.8514	0	0	0	3.10841	1.68579	2.84067	0	0	0	0	0	0	0	1.49581	0	1.88568	0	0	15.8207	17.9654	12.7371	10.765
1.47_1127.8807m/z		1127.88	1.47			Y	Y			0	0	0	0	0	0	0	0	0	0	0	0	0	0	0	0	0	0	93.2902	327.188	0	236.46	0	14.5863	0	0	0
1.47_304.9602m/z		304.96	1.47			Y	Y			39.5459	38.0917	34.9634	34.1335	36.3012	2.99723	4.21831	1.16182	6.76324	3.80521	1.66386	2.81499	2.41521	0.00537681	0.251816	1.43844	4.01041	0.785119	0.590898	0.0420639	3.41702	0.349669	0	29.1321	30.3509	22.0624	13.0688
1.47_555.0270m/z		555.027	1.47			Y	Y			42.5897	34.3478	24.3074	23.5851	37.2878	0	0.486789	0.886739	0	0	0.221522	0	0.447927	0	0	0	0	1.04485	0	0	0	0	0.00925386	22.5874	26.5859	27.8152	6.11882
1.47_279.9699m/z		279.97	1.47			Y	Y			51.872	44.2356	42.2376	42.2349	61.4596	3.5577	6.10501	0	9.42203	2.56272	6.53331	3.98888	4.94113	4.12215	11.792	13.0971	7.18473	8.30631	3.66604	6.08572	0	9.80373	9.45143	60.9662	56.2759	45.9318	39.4172
1.47_425.9714m/z		425.971	1.47			Y	Y			31.2496	10.0225	22.2709	18.7735	19.2255	0.0699843	0	0	0	0	0	0	0.900189	0	2.06758	5.40903	0	0	4.29612	2.89444	0	0	1.96646	34.8829	37.377	33.3694	7.73711
1.49_231.1351m/z		231.135	1.49			Y	Y			54.378	76.6818	78.0843	54.7809	39.8173	139.393	166.876	145.363	118.72	200.902	156.531	112.25	195.517	3.19245	0	52.1022	0	45.5925	5.57247	9.99932	58.7427	0	60.6841	50.8254	161.599	79.3902	78.1646
1.49_279.1345m/z		279.135	1.49			Y	Y			21.7003	60.4496	40.9678	53.6184	22.0485	122.975	195.149	123.811	121.334	100.726	173.562	190.671	199.956	0.328266	0.0633131	19.2138	0	32.2956	4.92012	18.1515	51.0001	0	40.3233	27.6662	68.6744	50.6586	85.6821
1.49_335.0877m/z		335.088	1.49			Y	Y			42.5262	59.3813	43.6097	47.4126	62.5888	110.332	84.7981	109.788	57.2723	38.1591	44.3324	85.4665	91.5335	94.5205	109.185	125.204	90.3988	103.955	110.575	64.6412	50.5047	16.3517	77.724	43.8502	64.1513	46.9722	42.8963
1.49_743.4033m/z		743.403	1.49			Y	Y			0	7.28487	1.21561	0	0	1.96806	33.8632	1.32401	46.1652	2.25549	57.924	105.933	28.357	0	0	0	0	0	0	0	0	0	0	0	0	0	0
1.50_440.2135m/z		440.214	1.5			Y	Y			12.6562	56.3523	8.64948	22.7657	1.51906	68.6611	163.41	201.689	39.8225	19.3161	130.647	291.64	37.9125	0	0	1.50476	1.37068	57.4711	1.3473	0	1.73169	0	0.112207	7.43743	46.0843	39.312	27.3234
1.50_321.0727m/z		321.073	1.5			Y	Y			21.8467	31.9725	27.7833	20.8271	27.0942	261.48	377.262	366.964	116.6	95.9311	64.198	83.8141	103.159	28.6144	297.965	342.525	330.077	288.665	41.464	20.8719	15.5287	4.57142	61.4611	13.5909	41.6054	8.4663	14.6843
1.51_187.1086m/z		187.109	1.51			Y	Y			119.955	197.916	161.484	145.825	177.462	356.093	406.55	370.81	347.421	465.222	359.666	322.721	499.904	52.8999	3.64898	137.275	22.2191	120.794	62.3291	69.0432	164.461	12.4223	137.124	144.868	251.411	195.9	200.206
1.51_238.0720m/z		238.072	1.51			Y	Y			2.00597	0	0	0	0	1.41045	8.12918	31.6003	8.82691	14.3538	16.3381	32.2744	3.16423	36.9749	158.318	21.6789	127.036	0	0	0	0	0	0	0	1.88875	0	0
1.52_293.0704m/z		293.07	1.52			Y	Y			2.17388	6.95638	3.15939	4.74804	1.79818	18.1048	15.2357	62.92	105.571	18.8441	25.33	49.0937	45.9385	1.23553	13.6889	15.2533	0.98863	29.115	0	2.90993	0	0	0.516936	2.07961	3.86719	4.2812	0
1.52_285.1033m/z		285.103	1.52			Y	Y			20.1481	21.299	19.3539	19.8032	13.3429	48.1305	48.2013	48.8371	37.0908	48.0281	41.4025	35.743	41.429	23.8628	10.2967	33.7143	2.10968	27.9875	7.31926	9.38281	14.3601	3.61347	16.5616	14.0554	50.4637	31.2528	38.2606
1.52_143.1192m/z		143.119	1.52			Y	Y			1.60099	3.75366	0	0	0	5.56544	7.1622	9.32034	9.98945	18.6645	5.34179	4.23071	9.91348	0	0	0	0	0	0	0	0	0	0	0	0	0	0
1.53_288.1566m/z		288.157	1.53			Y	Y			23.7019	37.4458	38.9053	26.8041	3.88677	107.708	119.083	68.8329	92.6941	83.3238	98.8122	107.197	99.6441	0	0	9.52363	0	21.8432	3.30667	0	47.3104	0	29.6717	19.4385	67.182	39.1076	77.389
1.53_329.1808m/z		329.181	1.53			Y	Y			25.3614	72.7501	38.0011	15.5492	23.4144	134.11	204.875	119.899	165.956	120.693	148.964	196.386	152.762	0.480864	1.12097	9.30625	0.880176	28.5029	5.81699	3.71716	47.2584	0	9.90444	15.4813	120.249	52.4445	124.187
1.53_217.1190m/z		217.119	1.53			Y	Y			127.732	137.673	158.144	125.188	118.745	241.482	226.18	215.078	164.884	271.529	225.086	216.855	288.44	102.433	35.5469	142.481	55.8731	122.298	72.7261	98.6055	169.716	31.0045	138.992	163.711	303.432	231.895	275.888
1.53_259.1304m/z		259.13	1.53			Y	Y			100.109	179.293	164.074	141.711	106.174	324.536	480.754	324.079	421.846	374.092	448.549	357.092	452.232	32.9945	12.1244	89.2179	15.0083	113.936	48.4293	37.8515	130.998	1.44663	136.603	128.569	274.457	140.53	197.551
1.53_513.3331m/z		513.333	1.53			Y	Y			83.0185	58.2238	5.15237	73.0531	28.3851	48.5512	117.75	125.58	49.8079	136.967	73.7335	182.739	85.4691	10.5165	0	0	8.09141	22.984	42.2103	52.6161	57.5094	0	33.1999	12.4129	42.8012	94.4856	80.4456
1.53_776.3513m/z		776.351	1.53			Y	Y			0	21.9237	4.13588	30.5985	36.1202	86.9537	116.262	32.4003	204.082	68.9294	186.534	137.72	115.598	0	0	0	0	8.38565	0	0	0	0	0	2.4646	8.9599	0	10.217
1.53_130.0874m/z		130.087	1.53			Y	Y			2.21804	24.3967	24.8562	14.8637	11.9391	48.5206	63.268	52.5218	58.2404	64.8744	63.7617	50.1161	67.8208	0	0	9.75431	0	14.7621	0	1.97964	15.8505	0	16.8418	12.0033	45.8934	17.1042	46.7871
1.53_241.1173m/z		241.117	1.53			Y	Y			0.499674	17.7964	5.8485	12.246	5.30628	36.6467	45.0467	34.551	37.2926	39.9604	48.0431	24.6111	32.1533	0.176203	0	0.277514	0	0	0	0	0.152243	0	5.69629	0	8.20097	0	3.27183
1.54_399.2715m/z		399.272	1.54			Y	Y			0	45.8064	8.3298	37.5668	24.5771	37.3605	103.017	30.4665	92.8504	44.0773	84.32	153.568	46.8335	0	0	0	0	0	0	0	0	0	0	0	11.9669	0.103315	9.32707
1.54_392.1419m/z		392.142	1.54			Y	Y			3.17426	32.4652	8.24067	10.5877	16.2241	29.0708	51.8781	37.0071	52.5208	40.0853	56.4979	39.4971	34.9368	1.2827	2.66796	8.85327	0	5.46498	12.496	4.07579	10.0344	1.91501	4.09581	11.5021	22.9802	0	10.3384
1.55_190.1087n	190.109	235.109	1.55			Y	Y			0.415084	22.1057	27.2535	14.8051	3.51581	72.7647	82.6625	38.5549	55.5546	44.4971	120.57	70.4398	92.0783	35.7353	45.2897	61.1766	41.3662	41.9534	0.00711753	0.365663	23.2523	0.346582	4.15512	11.1256	33.6407	26.309	39.9277
1.55_244.1299m/z		244.13	1.55			Y	Y			59.0959	91.869	95.3206	52.971	46.2836	160.623	173.621	133.829	131.044	152.412	151.345	138.707	154.024	40.6838	8.22287	69.3086	28.0785	77.8373	41.0732	67.6838	114.621	3.4028	85.7072	97.8402	217.03	116.803	213.382
1.55_221.0922m/z		221.092	1.55			Y	Y			31.2271	14.755	8.9744	6.53125	0.522207	21.2002	22.1532	15.9629	34.5266	28.2152	24.6256	27.0913	34.8463	5.59461	0	0	2.16265	2.59758	6.78055	25.39	26.6545	0	7.00451	15.7907	21.7635	26.8023	62.73
1.56_197.0445m/z		197.044	1.56			Y	Y			1.44547	0.88047	0.315943	0.313067	0.321118	29.9774	52.2674	29.201	0	5.00763	11.477	1.12285	139.864	4.96264	3.40088	6.22423	3.07365	0.878213	0.246657	3.94115	0.0797731	0.0554754	0	0.775798	0	0.0655394	0.555711
1.56_414.2700m/z		414.27	1.56			Y	Y			0	21.6585	0	3.69156	43.9077	23.9178	45.739	46.2516	55.4614	49.4886	87.0843	69.5851	40.6791	0	0	0	0	0	0	0	0	0	0	0	0	4.36717	5.22176
1.57_153.0195m/z		153.019	1.57			Y	Y			0.204047	0.174541	2.84168	15.5052	2.96601	61.4229	451.566	107.364	2.50618	3.86323	36.5172	0.417712	40.0509	40.0227	40.8576	41.9005	30.8739	39.8101	350.289	7.52403	0.746963	36.5325	253.167	0.519753	0	15.6098	0
1.57_657.3167m/z		657.317	1.57			Y	Y			5.23524	35.972	7.92969	15.787	0.834706	66.7658	49.6268	39.2678	65.6352	28.4815	84.4239	97.3475	89.4552	0	0	0	0	9.37637	15.9342	0.162727	15.1196	0	0	0	7.19955	0	5.77785
1.57_109.0296m/z		109.03	1.57			Y	Y			0	0	0	0	0	11.5218	157.588	34.361	0	0	0	0	0	0	0	0	0	0	121.599	0	0	2.14144	97.1294	0	0	1.32948	0
1.58_236.9716m/z		236.972	1.58			Y	Y			1.54974	2.23056	4.07615	1.79892	0	4.06541	31.7769	5.25661	0.994112	0	0	1.27515	0	1.12997	1.54332	2.5466	0	0	32.5814	0	0	0	23.074	0	0	0	0
1.58_272.1610m/z		272.161	1.58			Y	Y			6.16269	12.6164	15.3199	7.52537	0	47.9898	58.9003	33.6979	53.8813	33.7414	38.863	79.2004	39.0855	0.0102553	0.148502	0.0112269	0	3.05021	0	0	19.1709	0	12.1309	3.93638	58.7161	22.9159	44.5185
1.59_1092.8711m/z		1092.87	1.59			Y	Y			0	0	0	0	0	23.2855	379.546	0	0	0	0	0	0	0	0	0	0	0	0	0	0	179.184	0	0	0	0	0
1.59_1093.3725m/z		1093.37	1.59			Y	Y			0	0	0	0	0	25.3265	284.201	0	0	0	0	0	0	0	0	0	0	0	0	0	0	128.26	0	0	0	0	0
1.60_772.3810m/z		772.381	1.6			Y	Y			44.3417	220.323	122.356	31.3866	58.3033	142.145	315.601	202.136	260.202	117.033	220.268	124.364	194.624	0	0	7.81041	0	124.115	3.3444	0	49.8329	0	5.60088	74.2156	59.2966	4.87498	106.437
1.60_366.2126m/z		366.213	1.6			Y	Y			8.14118	32.5769	21.0266	10.2716	4.20567	31.8726	95.6447	83.7501	67.7625	82.0726	101.822	87.9681	63.3905	0	0	0	0	23.8532	0	0	9.05645	0	0	9.11504	11.9632	8.11487	24.5889
1.61_272.0602m/z		272.06	1.61			Y	Y			5.97316	30.5826	22.7554	36.4736	28.4222	35.0211	159.008	122.37	149.497	109.548	113.151	126.593	87.1774	25.6536	29.5406	45.643	36.1593	52.5818	37.9872	214.997	180.66	88.6794	129.08	23.5047	27.8892	13.3841	1.12573
1.62_1113.8959m/z		1113.9	1.62			Y	Y			0	0	0	0	0	240.509	391.161	0	0	0	0	0	0	0	0	0	0	0	0	0	0	73.8157	0	0	0	0	0
1.62_1114.3949m/z		1114.39	1.62			Y	Y			0	0.267015	0	0	0.569072	164.773	313.738	0	0	0	0	2.1605	0	0.921647	0.177669	0.609298	0.805098	4.92373	0	0.00394301	0.0287715	55.53	0.274004	0.0496013	0.000339138	0.213074	0.00783102
1.63_728.2349m/z		728.235	1.63			Y	Y			0	2.29646	0	5.70321	3.7958	120.846	108.332	52.728	59.1949	30.7268	87.5573	82.0154	58.9969	66.0506	42.8995	0	9.68213	17.0783	4.95807	0	3.09998	0	2.82485	2.16886	9.91219	0	0
1.64_201.1245m/z		201.125	1.64			Y	Y			173.133	219.747	289.52	211.114	143.637	432.104	404.027	372.637	294.236	469.6	368.113	355.969	517.7	150.259	68.0043	288.275	74.3086	202.682	127.388	128.007	261.368	48.4915	212.984	262.454	501.337	321.139	411.606
1.64_232.1424n	232.142	231.135	1.64			Y	Y			87.3623	117.372	145.042	85.4524	66.283	332.294	258.99	281.213	188.098	303.663	221.84	202.823	309.786	63.6679	28.3614	148.845	47.6873	100.393	79.3169	72.925	145.73	10.3615	115.353	125.91	323.817	121.833	227.115
1.64_304.1486m/z		304.149	1.64			Y	Y			6.63881	39.3969	21.7823	18.8565	23.9164	34.6907	34.9283	56.136	42.8299	49.0782	53.3067	58.0005	47.5019	3.32827	0	4.35388	0	18.3429	2.36774	10.4097	15.5576	0	2.59052	28.0464	27.6494	27.9856	38.6067
1.65_331.0856m/z		331.086	1.65			Y	Y			23.4237	37.9905	42.6257	31.0434	21.7635	50.0297	54.6864	42.9939	38.6664	44.7317	37.8255	33.2637	50.5212	20.9841	4.133	35.1061	6.76597	29.1118	21.1402	19.0757	17.6109	5.54906	19.0012	25.2042	75.6721	29.5046	36.5844
1.65_612.3287m/z		612.329	1.65			Y	Y			0	33.6949	0	21.3887	15.0795	10.6088	44.6883	24.9328	64.9926	19.5845	95.7946	104.953	40.8499	0	0	0	0	0.0334823	2.04811	0	3.21166	0	0	0	0.815327	0.262097	19.5041
1.65_529.2467m/z		529.247	1.65			Y	Y			2.89289	61.0564	15.196	20.8316	34.165	89.5725	100.263	100.143	127.183	80.819	154.738	138.05	90.8032	2.93034	3.16658	11.3218	0	20.4285	0	0	4.88811	0	16.4393	3.64238	33.3102	5.82865	17.7605
1.65_259.0826m/z		259.083	1.65			Y	Y			6.87374	11.6713	19.1884	17.8691	12.4366	26.3097	28.3973	26.709	21.9223	26.951	28.6842	19.2875	24.3959	3.48194	1.88797	15.6283	5.21529	6.37538	2.86694	9.16781	12.5218	0	16.0817	11.832	31.3408	21.985	17.3471
1.65_187.1086m/z		187.109	1.65			Y	Y			157.382	273.537	208.894	201.15	276.676	452.764	375.335	388.735	362.224	562.612	427.291	338.282	568.673	72.972	57.4812	208.691	91.4719	207.494	129.45	141.459	246.079	35.1939	188.804	225.998	272.953	277.455	344.006
1.65_130.0874m/z		130.087	1.65			Y	Y			7.42216	43.9657	37.194	36.5187	34.4508	82.2317	67.9184	70.8531	58.912	90.2585	86.9069	70.6399	93.3349	0	0	22.6817	0	17.5102	2.49952	2.78018	25.5897	0	21.2871	28.8905	51.6152	35.3457	57.4254
1.66_385.2026m/z		385.203	1.66			Y	Y			9.26548	67.7856	25.2477	49.3173	13.5156	97.3491	191.676	154.519	104.537	95.4302	127.226	160.302	103.358	4.50522	2.03123	11.4157	2.69082	22.2615	32.4081	0	32.481	0	29.2133	22.5805	59.7482	39.4978	60.4119
1.66_834.3781m/z		834.378	1.66			Y	Y			31.9992	72.8549	17.2868	13.218	16.8729	75.1092	70.1644	7.67545	123.937	24.7452	166.399	174.661	111.498	0	0	0	0	13.0618	35.5471	19.3286	8.20555	0	0	21.586	5.27419	54.6528	99.1242
1.66_301.1467m/z		301.147	1.66			Y	Y			1.82025	16.7024	12.0171	7.37817	13.0081	47.328	53.9676	53.2799	76.2245	79.9725	86.4777	48.2634	69.2124	9.35652	26.254	16.187	7.26219	15.0207	6.57364	3.34288	3.24732	0	10.5102	1.87215	10.9083	5.36249	5.87983
1.66_470.2239m/z		470.224	1.66			Y	Y			0.625867	61.2554	11.895	7.73534	18.7205	62.7791	59.5939	98.805	85.3226	105.839	123.144	25.2642	101.821	1.39393	1.76854	4.04625	0.344381	2.14747	2.87355	0.0348448	3.4159	0.633534	6.47105	4.33702	0.329821	2.31765	0.965088
1.66_910.4589m/z		910.459	1.66			Y	Y			0	6.05612	0	0.910372	71.1555	0.0312732	11.4926	57.4457	48.6151	9.71107	90.1636	138.173	17.4185	0	0	0	0	0	0	0	0	0	0	0	0	0	4.94405
1.67_415.2284m/z		415.228	1.67			Y	Y			165.311	249.214	96.9116	259.339	118.089	241.896	312.49	327.5	293.144	220.46	316.304	538.254	338.75	78.9109	30.5718	37.9772	122.844	224.703	292.111	166.097	298.209	14.55	192.906	185.123	305.329	339.212	208.944
1.67_842.2854m/z		842.285	1.67			Y	Y			0	2.5314	2.76446	2.09627	472.269	3.99771	896.487	9.46487	21.2652	0	9.31618	54.6011	2.35247	88.2809	522.671	697.421	22.4566	602.643	0	0	0	23.2775	0	0	18.3175	11.9663	26.1149
1.68_345.1761m/z		345.176	1.68			Y	Y			74.7251	162.348	108.348	107.623	122.837	198.932	229.449	247.48	250.646	256.015	301.731	319.802	307.777	39.773	0.328294	28.2664	9.45441	69.3934	58.5275	36.3948	93.9295	0	61.2681	96.9455	98.8467	85.8733	158.491
1.68_842.7870m/z		842.787	1.68			Y	Y			0	0	0	0	241.419	0	489.93	0	0	0	0	0	0	14.3453	261.019	392.087	12.4311	305.751	0	0	0	7.46125	0	0	0	0	0
1.68_244.1294m/z		244.129	1.68			Y	Y			1.78197	40.7531	22.6944	14.7055	20.1652	45.4055	51.1894	54.8799	55.8005	60.9795	70.2772	36.1688	62.5869	0	0	7.53749	0.38583	1.66529	1.1955	1.05496	1.50234	0	0	0	7.21442	3.34254	12.7178
1.69_292.9800m/z		292.98	1.69			Y	Y			0	1.49255	0	0	0	17.8718	18.008	10.8835	6.26609	34.9822	40.7846	11.7766	11.7619	91.2591	301.159	192.355	229.354	196.497	54.1543	156.943	14.3663	155.986	14.5091	0	0	0	0
1.69_267.0955m/z		267.096	1.69			Y	Y			11.5522	39.1777	29.9237	29.5129	35.9183	39.5108	53.4145	61.2074	49.1851	64.3142	43.8497	35.6692	58.59	9.88662	2.50776	28.34	6.68786	30.6863	7.88675	11.2797	22.0477	0	15.5142	26.3865	37.1486	24.8492	35.2849
1.70_343.1158m/z		343.116	1.7			Y	Y			59.6931	115.25	113.272	86.0339	75.4611	214.098	365.865	205.836	347.12	368.72	307.132	158.383	314.873	189.54	195.415	136.765	37.6005	106.476	45.6515	50.9812	98.9353	12.7631	87.7937	104.33	201.614	105.34	171.36
1.70_227.1038m/z		227.104	1.7			Y	Y			21.4531	58.6809	38.3015	31.4366	63.7157	80.5374	100.171	87.4229	80.3103	96.6736	85.3208	64.0104	107.78	8.62732	6.91329	45.252	3.22251	44.2513	17.1406	15.7554	46.306	0	38.0878	49.9946	55.1193	30.7899	68.6135
1.70_284.1244m/z		284.124	1.7			Y	Y			45.2124	59.4672	41.4305	15.8214	30.6293	47.3603	52.0597	61.5187	43.9634	56.0909	39.9315	36.3143	44.9355	0.433516	4.74694	17.7491	0.682782	63.7366	10.1436	17.9666	35.6173	0	27.1763	23.5381	24.8345	16.3372	46.6343
1.70_216.0875m/z		216.088	1.7			Y	Y			150.564	123.521	171.414	62.2371	16.3814	2.10106	5.47456	3.0679	115.771	177.895	156.631	312.204	148.74	381.851	339.25	226.895	266.907	580.726	83.0313	400.975	170.912	157.456	130.515	218.495	155.2	95.1033	126.728
1.70_229.1557m/z		229.156	1.7			Y	Y			101.91	113.729	118.486	85.6405	61.5832	196.864	265.403	213.64	151.422	293.627	207.054	161.867	298.374	14.8684	0	91.8769	4.06834	64.0132	20.6385	30.3275	92.1413	0	77.5983	82.7065	210.06	118.969	152.421
1.70_213.0228m/z		213.023	1.7			Y	Y			0	4.86783	1.1401	0	0	136.75	100.826	66.615	41.0282	84.9834	162.252	139.718	120.601	171.153	329.39	133.666	197.099	206.227	138.316	198.308	106.55	132.447	53.9601	0	0	0	0
1.70_300.0543m/z		300.054	1.7			Y	Y			2.94197	5.7488	17.3999	5.05655	1.08858	156.944	106.852	66.5743	58.0281	110.778	179.613	169.405	150.258	197.201	303.652	149.596	212.216	255.337	137.308	201.152	121.788	132.062	78.9177	4.83631	23.0319	3.25648	0.469396
1.70_256.0283m/z		256.028	1.7			Y	Y			10.1318	11.2412	11.9371	25.1735	20.9046	3.21551	11.8368	20.1299	31.9172	7.48729	28.8724	76.9773	11.6995	13.9963	2.14252	3.46968	3.37206	5.66446	26.3733	8.79735	0	3.95722	4.90286	35.3181	7.16033	46.7063	48.4079
1.70_653.3585m/z		653.359	1.7			Y	Y			0	40.0499	1.39332	21.454	2.64433	14.0313	49.743	38.4075	58.1296	13.0478	90.0921	199.125	36.6636	0	0	0	0	0.147579	0	0	0	0	0	0	5.4123	0	3.95145
1.70_198.0770m/z		198.077	1.7			Y	Y			5.14126	2.03814	8.3182	0	0	0	0	0	2.85917	8.74931	6.29401	22.4275	2.80982	29.1393	26.1677	14.9088	15.0357	44.5464	0	29.8307	0	6.18772	2.95237	11.6359	2.33499	0	0.00011368
1.71_260.1373n	260.137	259.13	1.71			Y	Y			256.495	482.196	459.153	381.9	343.462	796.457	811.452	638.796	762.625	808.433	809.07	626.178	920.409	148.689	92.4278	324.084	89.6293	297.125	184.636	179.353	448.079	44.2958	350.065	441.122	591.24	443.223	629.97
1.71_206.0462m/z		206.046	1.71			Y	Y			0.672239	1.50234	2.61612	0.369089	0.361906	153.185	96.2046	44.7966	189.739	148.638	145.845	93.2903	112.764	161.387	150.443	191.244	177.955	158.62	225.759	231.385	139.509	201.562	191.994	0.874556	0.856811	0.725644	0.563399
1.71_109.0758n	109.076	146.025	1.71			Y	Y			4.24416	1.9222	3.62321	0	1.27305	114.691	77.4401	25.3886	124.411	110.478	107.342	64.2401	65.6381	117.917	97.2772	133.896	124.085	110.79	153.897	159.905	106.755	150.478	155.66	0	0	0	0
1.71_289.9991m/z		289.999	1.71			Y	Y			1.09735	0	0	0	0	28.7069	8.92824	2.62831	33.0571	24.0325	13.9807	8.2898	4.39364	36.3877	25.8776	22.0206	22.011	33.5491	36.9778	51.3216	10.3898	26.8066	21.2085	0	0	0	0
1.71_134.0615m/z		134.061	1.71			Y	Y			0	0	0	0	0	28.7422	18.942	3.78147	37.2578	25.4644	34.4814	17.6347	23.1234	32.493	28.6983	39.3571	38.3355	32.8463	49.1473	49.6567	32.5027	43.508	49.9913	0	0	0	0
1.71_128.0355m/z		128.036	1.71			Y	Y			14.5967	15.075	20.4978	1.96281	5.85134	6.89817	10.0233	7.54666	17.0788	29.3379	25.3863	36.1738	25.3134	35.8608	31.449	22.1746	22.0664	51.1644	3.80458	33.4087	15.0328	2.70271	11.9211	25.2005	15.6297	4.13806	9.22054
1.71_235.0050m/z		235.005	1.71			Y	Y			0	0	0	0	0	12.5294	9.16106	0	1.86813	2.87967	22.1272	19.6269	15.3132	21.1553	41.2121	9.34389	19.1701	24.1337	21.8272	27.7374	9.88954	9.28274	0	0	0	0	1.33336
1.71_238.0698m/z		238.07	1.71			Y	Y			5.18359	4.42364	4.03185	0	0	0	0	0	1.58564	0	0	20.6582	0	24.6539	24.4659	14.2104	15.1485	37.2358	0	28.1132	2.93553	6.45838	0	10.6831	2.24687	0	0
1.71_296.0177m/z		296.018	1.71			Y	Y			0	0	0	0	0	13.949	2.02914	0	10.879	6.83775	3.66589	3.33227	2.5399	9.39363	15.8556	17.6266	18.5189	9.51764	11.8601	23.3742	11.3359	21.1346	15.0125	0	0	0	0
1.72_241.1181m/z		241.118	1.72			Y	Y			52.4296	111.978	97.2401	77.5953	71.7678	175.296	186.561	135.546	160.166	187.804	174.413	135.498	189.833	27.4455	17.5093	74.0696	21.175	67.5582	35.7375	40.9989	99.4421	0.0368102	78.7427	91.7935	117.036	97.6149	133.776
1.72_742.4168m/z		742.417	1.72			Y	Y			22.5788	29.8167	2.30654	1.66532	2.98232	69.5821	159.093	86.8038	124.765	89.5791	56.4701	94.412	72.2921	0	0	0	0	6.97587	0	0	6.38722	0	1.25953	1.68359	34.4956	0	5.51609
1.72_274.0340m/z		274.034	1.72			Y	Y			0	0	0.141718	0.670623	0	12.4077	4.16141	1.52874	14.2668	14.264	12.8382	5.14904	4.62279	18.2493	14.2661	20.5717	22.3438	18.3176	19.4047	18.8239	9.57496	21.1262	17.5573	0	0	0	0
1.72_174.0234m/z		174.023	1.72			Y	Y			16.3521	13.3447	16.0295	15.007	11.9247	17.4395	12.9057	11.9816	7.30918	0	2.47059	1.98033	0	11.1096	4.37496	1.62322	15.1991	2.14305	20.0339	22.6234	9.64911	21.9256	17.1778	22.052	14.56	11.9799	17.4038
1.72_162.0556m/z		162.056	1.72			Y	Y			0	0	0	0	0	9.17672	0	0	18.4469	8.62887	8.46715	0	1.72877	6.78828	5.39296	9.10411	4.86541	5.65368	11.7756	9.3342	2.53667	6.52431	12.7505	0	0	0	0
1.73_358.1953m/z		358.195	1.73			Y	Y			7.15346	19.5784	14.1789	0	4.02718	20.9705	27.2584	17.9015	35.1158	38.8474	19.7009	22.8858	22.907	0.325035	0.602318	4.23755	2.16988	6.8899	3.0074	9.79193	11.9243	0	8.94717	10.9916	27.5122	10.8606	22.646
1.73_386.2023m/z		386.202	1.73			Y	Y			47.1305	177.673	104.393	77.125	86.5281	142.505	188.959	233.161	202.617	185.357	250.324	287.028	250.751	0.460632	1.92858	14.989	5.82472	63.9868	34.4551	7.66366	97.6778	0	40.9717	82.9399	85.2195	81.8245	134.153
1.73_357.2507m/z		357.251	1.73			Y	Y			3.74073	22.863	22.3193	3.19838	3.21959	17.0917	21.0367	23.5242	18.7703	11.6792	30.0105	29.0736	38.9293	0	0	0	0	8.5811	8.66458	20.4025	31.7544	0	0	5.9246	4.24763	18.1872	31.7158
1.75_311.1078m/z		311.108	1.75			Y	Y			12.6607	36.4141	31.6879	22.7005	21.2999	91.0775	93.9466	76.7504	72.0361	68.8316	62.7642	78.405	106.846	3.82177	3.72305	26.532	4.13551	23.007	15.5147	6.69912	18.0653	1.83243	29.8951	26.7574	55.3977	28.3852	55.2172
1.75_335.1355m/z		335.135	1.75			Y	Y			0.64957	41.4128	9.13548	25.3706	20.5299	66.3825	46.144	33.7877	115.475	32.3911	109.023	97.0054	50.4312	2.17128	3.97165	2.88369	0	13.9529	20.7019	7.5128	30.939	0.158717	14.1568	3.57587	7.52213	15.3278	45.6742
1.75_798.3502m/z		798.35	1.75			Y	Y			0	1.70341	1.4792	0	0	8.10564	1.78909	305.648	13.9524	6.04394	18.0078	7.37251	0.553277	0	0	0.410806	4.45418	99.4023	0	0	0	0	0	0	0	0	0
1.75_208.0649m/z		208.065	1.75			Y	Y			67.6158	25.7782	45.245	23.1204	41.0418	0.843611	0	32.1319	10.1974	0	0	6.08679	0	0	0	0.16477	0	24.7533	32.6222	256.171	224.33	103.477	122.103	72.2916	188.844	52.6797	115.207
1.75_846.3716m/z		846.372	1.75			Y	Y			1.98574	52.1776	14.1714	36.6322	4.04498	44.4757	65.5896	35.8881	98.7814	22.1923	126.087	184.762	60.6893	0	0	0	0	0.666144	0	0	0	0	3.70497	3.24532	26.5226	15.6848	63.9169
1.77_345.1753m/z		345.175	1.77			Y	Y			83.5803	214.776	137.031	153.72	119.974	236.505	278.247	304.879	283.56	273.471	348.888	357.879	336.162	31.5287	7.22444	75.6669	13.4696	92.729	75.3239	34.9074	134.367	0.376478	76.0394	93.6529	131.191	122.205	192.733
1.77_305.0809m/z		305.081	1.77			Y	Y			21.5154	46.1684	18.7076	25.1114	49.4599	17.5342	10.7808	19.5621	51.083	43.9183	45.3374	31.531	51.3997	6.81979	11.1733	7.24858	3.71693	8.18436	38.0263	27.6569	23.3663	3.31842	30.5499	45.5292	37.4331	33.6696	22.8359
1.78_331.1610m/z		331.161	1.78			Y	Y			59.7645	141.286	73.3866	113.387	76.1885	115.72	147.005	166.151	150.338	142.632	205.904	209.885	173.991	63.3229	15.2301	23.9752	10.8042	48.7762	86.2544	56.9524	96.5736	1.23962	65.1979	59.8654	87.1494	78.4452	120
1.78_496.3229m/z		496.323	1.78			Y	Y			0	242.965	43.3736	200.468	58.7507	108.935	184.106	56.5165	292.572	13.4639	297.329	670.429	124.389	0	0	0.0855982	0	18.2596	0	0	45.871	0	39.5934	25.9147	50.6856	7.3254	48.3972
1.79_343.1977m/z		343.198	1.79			Y	Y			32.6131	64.7262	60.8586	36.8498	6.92127	159.133	214.337	128.3	172.251	129.52	155.681	190.526	162.349	0	0.000716381	5.95072	0	41.0528	11.7108	1.62361	63.8872	0	22.3816	28.0693	64.54	42.4031	79.6863
1.79_288.1564m/z		288.156	1.79			Y	Y			28.3046	83.3068	48.4577	49.7258	56.4656	139.14	151.223	172.668	126.4	153.003	157.487	147.712	199.203	0	0	5.22499	0.22889	15.4689	29.0709	17.6167	46.5788	0	26.3963	5.76811	48.9875	24.3167	43.6997
1.80_244.1298m/z		244.13	1.8			Y	Y			58.0268	118.982	65.0742	84.1736	105.531	134.564	117.629	144.374	135.144	170.154	165.683	123.634	157.376	19.3496	3.21653	27.5806	3.85193	58.2995	74.3196	64.0277	98.1263	0	68.5956	73.0836	70.0527	88.9916	91.362
1.80_415.2157m/z		415.216	1.8			Y	Y			0.0576221	29.8635	17.9182	7.99836	5.06036	29.6253	55.9231	40.3143	43.3139	42.8828	39.3612	31.5562	41.5282	0	0.117967	0.466409	0.839311	6.61819	0.546636	0.350247	6.11975	0	0.114028	0.113792	9.69324	5.19402	6.80321
1.80_230.9970m/z		230.997	1.8			Y	Y			5.58548	28.0264	20.5247	87.5646	90.6585	1.35165	0.279423	3.86893	33.4319	27.3843	7.8157	27.041	32.1548	9.54661	1.09833	20.247	2.21363	0	5.76135	4.2105	0	2.8535	13.4813	0	1.51369	17.1643	68.2838
1.80_298.1757m/z		298.176	1.8			Y	Y			2.51727	16.1938	3.41845	2.69704	9.49767	42.4428	29.0752	35.0355	49.0676	49.376	53.2325	51.959	39.7506	0	0	2.64632	0	3.44632	10.205	0	0	0.104098	0	0	11.4522	4.13192	2.91332
1.82_254.0674m/z		254.067	1.82			Y	Y			20.2366	25.4112	21.145	19.5514	23.5181	40.7583	38.7063	31.7087	29.2576	26.7049	13.8608	20.6409	9.45983	14.9495	31.0771	26.2059	42.2334	22.0646	25.7997	13.087	12.5742	12.8249	21.7661	15.4032	22.3827	3.62627	2.72454
1.82_274.1403m/z		274.14	1.82			Y	Y			42.8252	103.722	87.5607	78.4913	118.836	139.259	111.022	164.427	142.601	197.429	191.602	134.176	164.043	23.1453	0	50.5887	4.92859	66.6165	51.3851	37.9613	75.1913	3.97365	57.2739	74.1264	81.1951	70.2701	79.207
1.82_321.0658m/z		321.066	1.82			Y	Y			5.62161	2.80084	4.19654	6.7136	5.52512	70.0374	103.111	108.056	135.216	95.8508	93.1354	93.5382	76.8218	71.9523	104.724	139.726	120.778	113.014	105.197	91.6429	63.3903	104.429	95.6074	3.11015	46.1608	26.3988	10.9648
1.83_272.0595m/z		272.06	1.83			Y	Y			71.1621	13.3364	18.5745	2.84146	22.2858	9.3253	206.771	255.587	9.96594	2.09067	0	0	1.77642	6.46038	7.45868	13.7732	6.02577	45.1213	15.2959	160.3	89.3773	92.0107	91.3991	16.1912	62.8308	12.3444	4.63863
1.85_123.0449m/z		123.045	1.85			Y	Y			0	0	0	0	0	3.94262	2.2352	0	0	0	1.82868	1.42895	9.01107	13.821	23.4287	19.825	3.48751	10.4847	20.4436	32.9045	7.85357	27.1344	8.84902	0	0	0	0
1.85_899.4219m/z		899.422	1.85			Y	Y			0	0	0	0	0	0.115169	0	0.601057	1.0005	0	1.6131	0	0	131.411	0	98.87	0	3.88091	0	0	0	0	0	0	0	0	0
1.86_251.1033m/z		251.103	1.86			Y	Y			78.374	108.729	95.8774	108.453	82.9142	146.36	176.15	140.381	108.021	145.637	159.076	176.514	212.05	87.7009	30.8672	74.3538	36.4047	79.6555	59.1845	60.497	105.532	26.3786	81.3625	93.9877	160.443	142.923	177.622
1.86_310.0933m/z		310.093	1.86			Y	Y			0	2.2068	6.05236	0	4.23306	6.23967	78.8765	96.9417	17.107	0.499772	4.82432	5.61122	5.08029	31.2181	31.8672	7.79095	74.9172	51.5992	1.89186	7.56445	0	0	0	0.630553	0	1.07632	0.206334
1.86_766.4018m/z		766.402	1.86			Y	Y			0	31.9635	2.65686	7.28831	8.50579	39.035	95.8025	44.6469	168.257	58.3698	233.222	182.053	78.3528	0	0	0	0	0	0	0	0	0	2.00645	0	3.03088	0	6.36922
1.86_221.0926m/z		221.093	1.86			Y	Y			2.21694	7.40696	7.33164	8.46623	7.02967	17.0627	11.2394	20.6394	9.74605	19.4444	17.7226	21.6473	20.3393	0	0	0	0	2.57873	0	2.48029	0	0	0	0	21.6335	9.1652	15.8046
1.87_237.1713n	237.171	258.146	1.87			Y	Y			27.1755	112.914	80.7779	66.5983	99.7044	161.341	136.409	184.213	186.325	227.922	187.971	168.891	201.151	2.12285	5.11312	23.341	7.24202	43.5557	16.6258	12.8298	60.5594	0.475119	41.6811	50.1294	62.9757	58.1847	68.427
1.87_302.1716m/z		302.172	1.87			Y	Y			31.3719	77.8814	48.5559	50.3206	31.408	103.676	153.708	123.194	136.967	135.214	149.046	161.715	154.197	0	0	24.3509	0	43.9242	12.0736	0	54.7986	0	31.6927	30.8421	65.0385	39.9415	67.697
1.88_373.1711m/z		373.171	1.88			Y	Y			99.554	301.342	210.121	196.45	237.855	425.039	369.334	372.15	386.837	420.559	519.514	403.783	397.988	90.5426	60.1022	148.696	50.4355	197.898	138.759	42.9687	165.42	20.1278	128.235	168.298	182.253	148.303	239.178
1.88_136.0526n	136.053	181.051	1.88			Y	Y			14.3688	12.6334	7.57479	2.70841	6.11877	0	0	40.6898	2.67796	0	0	1.40654	20.5827	76.7521	848.615	464.29	178.049	261.845	1.62809	1.36952	0	0	0	0	0	0	0
1.88_243.1446n	243.145	288.156	1.88			Y	Y			91.1276	202.603	149.62	142.562	174.746	243.931	257.019	283.155	244.744	278.547	324.645	318.633	326.233	51.0179	3.50808	123.541	12.0554	108.003	108.606	60.7816	169.241	5.58034	102.586	162.613	211.201	186.04	264.059
1.88_227.1396m/z		227.14	1.88			Y	Y			19.1302	61.8891	22.6502	37.0136	66.3032	62.9682	47.1797	57.6758	85.0644	57.9828	91.0422	44.1109	53.1484	5.80195	3.99532	13.5031	0	26.2616	43.2637	30.0047	31.4392	0	2.45967	36.683	11.82	26.4794	39.8246
1.88_163.0401m/z		163.04	1.88			Y	Y			0	0	0	0	0	0	0	2.1723	0	0	0	0	0	7.83976	147.434	90.8818	35.4953	58.7498	0	0	0	0	0	0	0	0	0
1.88_336.1541m/z		336.154	1.88			Y	Y			23.2237	41.0441	24.0545	20.2114	36.9792	71.1126	64.5448	70.1459	68.1453	81.4976	72.8558	65.1629	96.5998	7.95559	0	14.443	0	26.8554	12.299	1.08829	32.5646	0	0	24.3148	40.3033	22.4111	22.6395
1.88_249.0371m/z		249.037	1.88			Y	Y			0	0.0919484	0	0	0	0	0	0	0	0	0	0	0	0	73.3915	41.8914	3.45177	23.2104	0	0	0	0	0	0	0	0	0
1.90_672.3288m/z		672.329	1.9			Y	Y			19.444	167.474	62.7195	112.073	148.745	248.282	329.088	230.536	336.357	203.056	418.193	520.52	292.554	0	0	2.56063	0	21.2798	2.74163	0	64.0715	0	22.903	30.0959	101.164	44.1665	130.435
1.90_722.3259m/z		722.326	1.9			Y	Y			0	2.90319	3.31088	3.67345	9.26525	43.6644	57.7559	53.6856	63.9769	36.0241	105.352	47.7293	48.139	0	0	0	0	1.72217	0.240811	0	0	0	0	0	11.7611	0	0
1.91_329.1817m/z		329.182	1.91			Y	Y			93.7905	158.332	125.749	118.482	105.846	211.245	267.107	350.435	218.544	257.803	286.761	335.047	321.075	26.175	2.06791	51.8456	3.58947	95.8304	42.779	28.9708	119.705	0.04912	80.6848	140.028	141.47	159.325	225.116
1.91_359.1909m/z		359.191	1.91			Y	Y			49.1559	110.091	76.4158	102.785	69.6372	116.168	127.824	149.679	139.858	123.632	194.701	261.23	194.994	8.04632	0	24.0855	3.10471	55.681	28.4097	18.2945	90.4305	0	56.1088	84.3272	58.8794	100.257	155.119
1.91_481.1837m/z		481.184	1.91			Y	Y			21.9352	73.5042	29.7572	54.9388	37.9913	62.1851	102.73	131.747	86.9911	69.2095	125.265	129.195	115.28	0.0523655	6.59945	16.4249	0.652657	35.895	14.0262	1.07624	18.836	0	8.90034	18.1617	50.3093	29.4278	52.3821
1.92_203.0828m/z		203.083	1.92			Y	Y			590.573	1298.22	782.058	828.409	1203.65	911.439	832.63	878.531	1456.65	1226.47	1764.56	1209.49	1445.33	485.867	451.047	449.909	393.168	805.191	1077.5	705.313	937.166	406.428	601.007	872.506	531.703	674.924	863.008
1.92_226.0723n	226.072	271.07	1.92			Y	Y			246.143	481.668	295.473	339.665	455.692	371.141	337	377.847	562.155	455.962	597.038	458.117	524.446	203.697	198.309	205.76	169.462	342.346	413.824	282.377	372.834	129.347	218.839	344.158	285.818	265.517	329.334
1.92_288.0396n	288.04	287.032	1.92			Y	Y			186.41	381.706	258.893	268.658	403.955	303.24	312.169	335.575	509.092	434.034	521.99	448.716	483.258	197.814	190.707	193.855	184.643	318.34	350.035	295.873	345.664	124.039	250.377	310.533	221.365	252.777	296.606
1.92_345.1888n	345.189	344.182	1.92			Y	Y			58.7995	168.216	143.844	87.8585	105.245	271.403	432.162	320.017	315.277	308.469	337.306	272.294	342.747	1.37077	0	54.7201	0	99.0434	14.1267	5.85117	73.556	0	77.7781	94.2939	164.541	56.2677	118.66
1.92_429.1497m/z		429.15	1.92			Y	Y			48.7677	84.3658	49.9445	40.86	79.2612	81.0426	108.644	87.1135	138.886	131.01	156.213	132.494	149.106	41.9106	56.4329	66.807	55.0097	80.7081	67.7666	50.6206	78.2618	66.4893	55.4544	45.3176	49.7995	36.2516	52.0433
1.92_116.0510m/z		116.051	1.92			Y	Y			12.831	37.1788	18.4335	18.2296	32.0745	29.1032	29.3836	25.1948	39.8984	36.4048	49.7519	30.2512	44.3283	4.80796	2.70333	4.45195	9.33752	25.0898	34.5207	15.7252	27.4413	3.11395	11.446	24.2655	15.3414	5.76378	18.7538
1.92_292.1304m/z		292.13	1.92			Y	Y			17.9795	19.5257	31.3749	16.381	10.2671	57.9148	72.1115	54.3913	54.3547	50.9134	61.4666	56.2227	57.0694	0	0	17.045	0	24.749	5.59515	7.92303	37.9328	0	19.8673	28.3701	77.1484	47.7099	78.4004
1.92_159.0932m/z		159.093	1.92			Y	Y			0	36.9789	11.6542	18.294	31.794	23.4514	15.7351	21.5786	36.2009	30.6142	47.4503	28.2474	35.727	0	3.32253	0	2.51383	11.3264	20.366	14.5798	20.3931	0	2.62716	17.6337	7.84972	10.859	8.21794
1.92_229.1557m/z		229.156	1.92			Y	Y			220.248	219.752	258.777	156.567	116.656	480.59	685.18	451.567	431.148	600.078	525.261	423.507	584.49	58.0415	7.87416	195.273	19.7444	180.568	70.5632	108.917	239.224	3.31958	185.566	190.156	572.774	265.691	342.653
1.92_403.1811m/z		403.181	1.92			Y	Y			13.5547	65.2962	27.872	24.3452	63.0703	90.1036	79.053	131.548	103.001	150.01	149.948	76.5935	121.769	7.41444	1.85157	27.7766	0	23.19	8.7635	3.3199	10.0878	0	12.4016	5.28885	23.3488	1.58668	27.1961
1.93_299.1484n	299.148	298.141	1.93			Y	Y			35.3674	155.417	76.5537	50.7772	77.1347	162.671	177.686	209.643	194.16	198.68	231.498	181.968	273.44	21.4809	11.5191	47.5802	8.14707	49.1791	22.2693	30.3827	50.1373	7.42839	33.9158	23.2002	68.1558	34.6322	87.8112
1.93_346.1613m/z		346.161	1.93			Y	Y			111.505	313.168	190.117	178.519	249.557	356.88	383.302	415.821	356.186	407.547	466.269	423.029	454.253	70.084	32.2709	126.735	34.7608	169.356	121.904	70.5595	133.633	15.5254	135.119	165.713	182.737	166.738	225.886
1.93_613.3630m/z		613.363	1.93			Y	Y			0	83.0036	3.89056	14.3629	16.3183	39.489	63.36	8.34207	86.5051	5.72578	126.383	178.047	71.6725	0.162681	0	0	0	5.23829	0	0	3.51728	0	0.144105	9.88161	12.5793	5.95739	43.4302
1.93_805.3197m/z		805.32	1.93			Y	Y			31.0328	78.6229	34.5005	52.2336	22.0326	33.1278	8.64636	29.9449	24.2727	2.06668	25.3861	144.466	37.1198	0	0	0	0	62.8441	22.3511	2.56286	37.8941	0	26.8375	27.0587	123.828	63.0185	124.54
1.94_361.1524m/z		361.152	1.94			Y	Y			33.7732	57.0097	66.0806	39.7902	49.2035	82.4421	106.844	98.0276	111.231	101.872	107.311	92.9344	120.374	25.2141	23.0171	45.4697	28.4685	57.3009	28.1305	23.2559	46.0492	5.05566	40.3967	58.1168	61.6078	44.941	52.6818
1.95_387.1871m/z		387.187	1.95			Y	Y			105.893	369.672	209.426	211.335	265.738	388.712	450.235	431.592	465.71	489.007	664.79	579.791	603.959	62.4644	27.5586	129.218	25.4553	185.142	103.279	71.3786	187.216	20.0237	141.98	170.407	180.201	176.006	331.723
1.95_286.0027m/z		286.003	1.95			Y	Y			67.5989	3.61138	44.2867	110.495	123.95	201.36	246.746	301.941	350.223	178.087	280.525	482.981	307.339	265.768	172.205	103.092	199.736	193.328	279.377	233.435	164.059	28.9788	276.357	109.12	250.864	242.441	213.964
1.96_349.1479m/z		349.148	1.96			Y	Y			28.3126	66.6045	51.764	41.4392	47.8261	106.994	96.6705	114.215	102.656	108.942	126.324	115.517	120.425	0	8.33804	41.2751	7.41149	36.0881	23.9118	18.4119	35.0582	5.21184	35.3155	42.5935	67.2763	27.8486	39.4635
1.97_221.0928m/z		221.093	1.97			Y	Y			89.938	178.185	111.964	129.216	149.475	215.882	269.317	265.924	191.29	301.959	290.594	248.853	364.423	43.8695	90.251	107.303	72.39	128.907	73.628	95.6014	158.615	28.111	97.9099	118.755	120.172	146.407	194.607
1.97_338.1333m/z		338.133	1.97			Y	Y			48.3981	112.017	73.3683	70.635	106.048	121.767	132.37	167.316	147.649	177.529	181.359	155.148	213.036	17.5055	4.44918	43.8661	7.04469	56.3726	39.5524	24.3998	56.865	0	48.7675	40.2724	57.0493	70.053	101.559
1.97_406.1611m/z		406.161	1.97			Y	Y			16.8244	53.0654	23.2495	32.757	27.3668	57.7671	76.2894	124.418	62.9538	51.4009	70.139	93.1574	71.4218	0	1.38936	7.57149	3.11909	32.6161	31.3849	26.3342	21.7135	0	20.9861	29.1652	42.3732	29.9255	30.7654
1.97_389.0517m/z		389.052	1.97			Y	Y			247.144	949.649	343.734	259.192	264.386	99.9234	138.356	190.606	292.554	227.851	235.11	210.328	205.836	144.19	154.152	158.307	88.1242	185.451	154.478	108.772	56.5427	226.639	159.933	309.969	113.61	175.262	75.9417
1.97_318.1589m/z		318.159	1.97			Y	Y			5.23517	37.1304	12.9931	14.5176	12.7767	46.1065	42.5464	56.5244	35.0895	44.0399	60.1278	52.5007	53.4858	0	26.3685	95.8249	5.1989	21.9454	3.19046	2.33927	21.4148	0	10.8957	19.0292	20.5875	12.2762	35.8214
1.98_222.0780m/z		222.078	1.98			Y	Y			5.34388	11.5515	12.7842	4.25618	7.45849	12.0113	86.3557	123.116	13.1103	65.9592	58.117	68.9611	61.5028	14.1776	54.2985	19.6298	34.422	8.82067	3.26093	12.8292	5.18107	16.0787	9.2012	11.5425	3.95029	2.57365	4.39355
1.98_814.4378m/z		814.438	1.98			Y	Y			0	89.1968	4.8553	45.4775	53.4492	36.7266	120.306	36.4363	180.754	12.4672	175.45	372.188	77.3136	0	0	0	0	4.51058	0	0	0	0	0	0	1.96888	0	0
1.99_259.1293m/z		259.129	1.99			Y	Y			65.4464	163.448	80.4414	138.178	139.663	171.656	11.9919	36.6061	176.342	132.539	241.177	266.709	165.093	11.2161	4.16551	6.26961	4.34645	4.69695	152.539	111.792	100.054	89.4359	81.0526	106.409	29.5316	85.471	95.8536
1.99_286.1772m/z		286.177	1.99			Y	Y			23.6853	56.5109	41.8394	18.42	11.0562	66.2596	98.885	108.124	72.3487	81.9718	85.548	86.6488	93.0687	0	0	0.763995	0	25.2956	0	0	28.6055	0	19.3093	3.36571	39.4943	20.817	38.1314
1.99_161.0821m/z		161.082	1.99			Y	Y			0	0	0	0	0	62.6106	0	36.9771	0	0	0	0	0	0	0	0	0	0	0	0	0	0	0	0	0	0	0
2.00_875.4232m/z		875.423	2			Y	Y			104.677	427.783	146.684	358.338	205.316	329.883	436.834	405.899	512.076	221.577	625.125	1043.38	397.381	0	0	4.06055	0	144.558	63.9164	0	158.794	0	155.789	109.425	185.549	175.198	281.949
2.00_897.4018m/z		897.402	2			Y	Y			4.6633	77.5366	24.0964	61.8698	36.2065	87.9711	80.9763	86.0727	127.026	38.4259	142.324	244.487	56.7467	0	0	0	0	0	0	0	11.4036	0	16.4284	0	18.851	12.4196	48.8578
2.00_128.0355m/z		128.036	2			Y	Y			8.1554	30.3255	15.2174	28.2903	28.6015	38.1435	0.0217321	1.9892	34.428	23.0149	45.8681	57.598	35.7528	0	0	0	0	0	35.7066	20.5431	17.6535	14.8747	8.7731	19.9878	1.38716	19.3466	12.2551
2.01_241.0724m/z		241.072	2.01			Y	Y			0.577523	5.53249	8.01524	5.40172	5.76345	10.6083	75.621	90.5092	117.876	109.528	13.4625	103.809	18.4825	5.53344	9.9595	21.7807	20.4143	25.07	4.91749	0.82457	2.57228	3.27292	8.63443	0.139666	57.8258	0	3.52346
2.01_352.1469m/z		352.147	2.01			Y	Y			1.42119	51.4755	30.7704	30.0565	51.6561	98.6305	144.74	171.462	115.097	111.3	121.415	91.2987	144.547	7.37666	30.3079	16.55	0.386658	43.7931	6.64324	5.71312	36.8695	3.66019	10.5047	21.1267	39.4331	17.4709	35.1925
2.02_341.1766m/z		341.177	2.02			Y	Y			7.3683	17.5481	5.73224	6.12944	22.9928	50.4305	36.8693	48.8608	54.8967	66.7026	65.6182	20.3876	24.8435	5.34434	8.11691	20.3801	10.6485	27.9471	6.07778	4.58931	8.6285	3.12013	7.02249	3.55422	4.75153	0.285648	2.46134
2.02_277.1645n	277.164	312.156	2.02			Y	Y			4.38288	39.3294	22.1891	21.6525	22.2729	72.6485	92.3526	110.838	76.1046	90.4222	104.64	49.4827	85.8065	1.56679	0.458996	17.1892	5.18916	12.0571	0	1.47296	3.1833	1.30415	11.4594	5.72417	25.5676	0	8.81625
2.02_373.2044n	373.204	410.156	2.02			Y	Y			240.361	263.306	162.675	255.9	173.405	328.159	372.38	392.424	405.175	314.108	400.456	539.354	444.304	227.274	141.27	122.802	134.515	272.083	382.367	332.077	279.368	96.2249	216.99	185.899	265.29	287.034	280.313
2.02_904.4481m/z		904.448	2.02			Y	Y			3.73412	32.88	0	75.5992	0	2.17035	41.65	32.4389	53.0629	0	52.7552	270.033	21.046	0	0	0	0	18.8885	0	0	0	0	0	0	17.3071	28.9924	66.0888
2.02_351.1180m/z		351.118	2.02			Y	Y			4.06439	11.3185	2.69514	4.44469	11.6833	37.0006	76.2321	129.257	35.0768	33.5944	16.9711	16.7371	11.2762	1.12867	121.841	4.108	8.42003	94.9364	1.84862	6.15128	0	1.07684	17.8935	7.44462	3.69438	2.66854	4.55251
2.03_258.1459m/z		258.146	2.03			Y	Y			9.76555	27.8332	22.3411	22.0778	28.1795	32.1919	21.7345	51.3516	31.1086	61.5629	49.5691	37.8904	56.3694	0	0	0	0	6.97693	0	0	14.3306	0	11.1523	13.8417	6.47888	13.0525	22.2937
2.04_235.1088m/z		235.109	2.04			Y	Y			31.4489	48.6865	60.1022	46.265	48.5558	99.8106	102.364	102.755	62.4422	107.694	88.3657	77.8119	134.219	22.1583	5.47698	50.5245	7.85712	41.8318	20.0803	18.6716	45.7701	0	40.8489	56.65	108.165	52.6972	77.6122
2.04_265.1156m/z		265.116	2.04			Y	Y			29.8129	31.7752	42.9559	22.1197	27.4872	96.5643	84.9699	63.3758	74.9	71.6032	73.0427	54.4581	86.5113	40.7512	29.6704	44.1408	45.5967	53.9483	30.1215	50.4384	56.5207	13.957	47.9711	53.4799	104.308	55.3139	81.0653
2.04_690.3521m/z		690.352	2.04			Y	Y			0	127.48	29.8785	66.4401	67.9383	105.299	152.382	80.5309	248.062	69.82	305.864	421.613	150.837	0	0	0	0	5.82021	0	0	3.53199	0	3.45264	0.489061	13.8488	5.56424	11.9788
2.04_297.0683m/z		297.068	2.04			Y	Y			12.9566	26.3812	13.7017	4.60486	35.6711	55.2364	17.4329	8.24442	16.6793	10.8096	16.4675	14.2447	25.0426	1.54533	3.79031	12.0957	3.62521	1.05618	0.604701	0	0	3.92278	0	13.5442	23.2247	0	0.684555
2.06_476.2302m/z		476.23	2.06			Y	Y			14.7579	138.673	68.9678	25.7955	33.8773	194.403	252.012	193.397	201.932	156.041	213.199	126.588	133.555	3.24018	1.79677	2.32941	0	12.8316	3.14393	0	10.8183	0	15.4022	10.2144	70.056	9.56001	12.0989
2.06_670.3129m/z		670.313	2.06			Y	Y			5.38627e-07	65.7169	64.1133	78.7464	56.5127	181.387	160.233	122.055	217.896	142.593	261.236	131.716	147.63	1.04897	0	0	0	4.93056	0	0	0	0	3.40889	4.44533	34.4882	0	14.8975
2.07_293.1492m/z		293.149	2.07			Y	Y			55.8271	76.3208	74.6421	72.0805	50.4844	131.144	168.481	122.397	134.821	151.898	163.582	145.898	161.11	25.1826	3.04333	67.1123	13.3589	58.5931	41.9874	46.6775	83.2913	4.63411	70.422	100.635	128.722	90.6581	118.66
2.07_803.3241m/z		803.324	2.07			Y	Y			58.554	284.38	157.689	185.064	117.644	336.183	417.276	350.695	419.812	333.838	548.432	557.589	402.271	7.06771	4.64521	11.1708	2.25672	40.3165	31.5026	12.4446	103.987	0	43.144	34.1706	131.412	119.668	167.653
2.07_314.1708m/z		314.171	2.07			Y	Y			6.01095	41.219	16.749	21.2953	51.387	73.374	79.7606	97.538	109.734	132.861	147.994	75.4744	93.261	11.7608	8.32671	13.1059	5.78838	26.5744	6.04608	4.46896	7.25563	4.52395	4.17944	17.9098	17.3421	8.65353	4.94616
2.07_1251.4401m/z		1251.44	2.07			Y	Y			0	0	0	0	0	0	0	0	0	0	0	0	0	0	96.1719	141.064	104.303	100.211	0	0	0	0	0	0	0	0	0
2.08_137.0609m/z		137.061	2.08			Y	Y			0	0	5.86766	0	3.06959	0	0	0	1.78674	0	1.62601	1.96121	2.14121	0	35.8004	5.0694	0	13.019	4.41908	17.7007	3.32462	6.79746	17.8328	2.36673	48.8038	81.4285	14.6113
2.08_1250.9373m/z		1250.94	2.08			Y	Y			0	0	0	0	0	0	0	0	0	0	0	0	0	0	79.7187	112.901	75.1221	57.6882	0	0	0	0	0	0	0	0	0
2.08_1251.9409m/z		1251.94	2.08			Y	Y			0	0	0	0	0	0	0	0	0	0	0	0	0	0	61.7063	78.2055	43.8041	36.0315	0	0	0	0	0	0	0	0	0
2.09_373.1715m/z		373.171	2.09			Y	Y			139.195	313.706	189.882	231.727	243.527	359.078	386.423	414.578	449.663	373.919	524.146	582.787	452.91	27.8537	23.4901	103.662	24.8419	241.294	147.488	48.7217	239.629	6.0124	171.548	160.957	229.456	225.909	323.802
2.09_468.3176m/z		468.318	2.09			Y	Y			0	70.5817	12.9203	26.4129	5.22033	38.433	91.1989	28.0678	90.6498	0	126.246	339.445	61.2746	0	0	0	0	0	0	0	3.87241	0	2.96586	0	0	0	0
2.10_673.3095m/z		673.309	2.1			Y	Y			20.8731	123.443	43.9474	87.322	71.9667	142.417	179.475	206.112	210.316	118.394	226.973	294.936	176.447	0.0127148	0	1.24818	0	16.9126	0.540874	0	50.3199	0	24.1597	1.21025	60.7392	44.1394	87.1382
2.10_903.3932m/z		903.393	2.1			Y	Y			0	49.247	12.2388	48.8765	5.98062	115.843	133.481	47.9265	204.047	59.1995	208.865	245.521	110.225	0	0	0	0	27.1706	0	0	0	0	0	2.97403	1.45995	3.99434	21.277
2.10_612.2906m/z		612.291	2.1			Y	Y			0	22.1127	9.00789	2.80747	4.92666	22.4923	31.3945	20.1984	43.5275	5.78814	67.3126	45.8927	31.9095	0	0	2.29324	1.05984	0	0	0	0	0	0	0	8.87899	0	36.1042
2.10_151.0041m/z		151.004	2.1			Y	Y			0	0	0	0	0	26.0336	3.98441	0	0	16.2731	6.76169	0	17.2634	14.9979	11.2584	32.5715	19.9131	0.746282	0	2.82195	0.906991	0.270938	0	0	0	0	0
2.10_335.1335m/z		335.134	2.1			Y	Y			14.0857	75.4732	33.0063	16.1765	40.864	125.203	134.826	104.37	133.483	134.282	143.19	98.8792	136.005	16.9027	22.2225	45.1329	29.8838	50.2649	11.3483	15.6356	13.0989	11.8578	28.8822	23.8485	34.6297	6.21339	14.0629
2.10_278.1140m/z		278.114	2.1			Y	Y			6.12776	39.991	12.5831	15.6504	21.998	30.1376	9.85315	41.4805	44.1758	29.89	40.5055	30.4862	37.2967	0	0	6.54279	0	3.67551	11.6513	4.65445	3.97362	0	6.93111	2.97697	4.59958	3.45329	4.98886
2.10_258.1460m/z		258.146	2.1			Y	Y			3.04608	21.6362	15.7187	15.3824	19.7862	16.6073	27.0562	41.5648	20.5878	22.6765	29.324	32.0548	32.3368	0	0	7.1974	0	6.87866	5.26045	5.39578	15.6293	0	9.46592	19.9645	15.7777	7.43535	18.0739
2.11_267.1817n	267.182	302.171	2.11			Y	Y			71.4487	133.731	115.063	80.8366	145.154	157.642	171.252	190.517	148.348	219.606	186.473	156.369	227.037	34.1248	21.631	99.5245	30.0734	94.2188	82.1939	54.3317	130.951	4.85263	86.9937	141.464	145.692	111.958	167.113
2.11_275.1033m/z		275.103	2.11			Y	Y			8.02714	21.3028	16.303	12.4565	23.0416	38.2114	49.9652	44.4558	47.5153	46.1056	56.9269	32.8769	41.9117	0.00491003	0	5.85641	0	10.7015	0.215549	0.950661	6.65608	0	19.271	18.6732	29.5043	5.78189	29.9902
2.11_386.2028m/z		386.203	2.11			Y	Y			26.9608	50.2881	24.6067	6.06273	20.152	47.3856	25.8293	7.35391	45.356	13.9865	49.889	37.8415	24.7502	0	0	0	0	0.254734	41.092	11.4682	40.3571	0	0	19.8268	20.842	15.3025	16.7311
2.12_603.2702m/z		603.27	2.12			Y	Y			203.866	578.685	380.189	377.051	220.5	614.385	696.343	707.105	747.688	554.719	814.587	1008.91	744.37	110.695	62.0387	101.26	133.239	452.154	228.226	136.572	236.751	60.8182	241.033	274.033	411.865	273.257	427.289
2.12_332.1815m/z		332.182	2.12			Y	Y			30.5088	77.2918	51.1086	37.9878	64.2148	85.0265	97.2729	114.126	82.8506	108.995	83.044	85.3494	136.006	0	0	46.5562	2.74054	54.138	40.9217	13.6324	63.1515	0	37.9773	47.0722	75.6984	44.5044	67.4163
2.12_867.4528m/z		867.453	2.12			Y	Y			94.4584	305.115	115.351	239.26	201.824	171.098	223.402	141.73	347.562	154.724	454.922	547.743	243.313	0	0	6.79809	0	140.651	107.497	0	168.735	0	70.0514	171.251	86.7585	156.8	266.202
2.12_355.1658m/z		355.166	2.12			Y	Y			11.54	95.1232	19.6944	10.9801	108.271	172.494	180.703	263.062	197.668	288.562	268.067	126.656	230.354	3.24599	2.13949	24.8858	4.36751	69.0934	14.6416	3.19985	11.5381	1.39119	3.51413	9.4629	41.7834	3.10791	10.1776
2.12_443.1270m/z		443.127	2.12			Y	Y			39.2166	40.9743	45.2337	22.8426	41.998	35.3744	70.4127	56.113	50.5766	40.9664	39.5078	26.0999	38.343	126.415	38.6675	706.236	131.541	242.557	14.2409	37.8632	12.362	16.932	38.0427	26.687	343.029	19.7882	114.32
2.12_158.0821m/z		158.082	2.12			Y	Y			0	0	0	0	0	0	22.605	39.4277	0.753633	0	8.11017	12.5608	9.09688	0	12.7112	15.9243	14.9147	12.7386	0	0	0	0	0	0	0	0	0
2.13_312.1888m/z		312.189	2.13			Y	Y			6.2015	41.003	23.8562	15.1074	41.3388	52.3968	56.1322	63.7099	55.5612	70.3046	89.2497	55.4824	78.115	0	0.221085	2.02158	2.40336	6.81288	0	0	17.4386	0	2.58532	3.17697	2.73951	14.4913	12.1301
2.14_298.1756m/z		298.176	2.14			Y	Y			3.90565	45.9849	17.692	12.4875	26.3627	53.0572	78.8943	91.5773	70.6912	88.8607	102.273	40.0247	67.1182	0.262697	0.0518792	6.13915	3.27704	5.06353	0.623445	0	7.38677	0	1.13218	0.416151	17.0945	0	2.57806
2.15_328.1875m/z		328.188	2.15			Y	Y			0	13.3075	4.61209	3.38517	10.3591	27.19	23.2139	33.9652	36.9237	50.5089	59.2837	20.9489	36.5787	0.360138	0.104214	8.44333	0.355286	1.60587	0.628689	0	3.72255	0.0687504	0.0501334	3.59047	0	0	3.50396
2.15_262.0150n	262.015	261.008	2.15			Y	Y			0	0	0	0	1.6393	299.768	222.642	176.536	77.6117	95.8054	266.486	556.968	404.484	400.964	408.526	178.037	316.674	300.375	437.908	448.422	277.397	500.43	331.753	0	0	0.0166084	1.92993
2.16_260.1370n	260.137	259.13	2.16			Y	Y			221.302	467.027	233.04	444.296	462.623	455.385	86.0463	187.513	455.878	297.786	634.014	830.112	479.489	33.4496	28.3674	4.4468	3.14959	23.6075	499.467	373.678	321.455	260.433	226.3	328.622	102.734	283.197	294.12
2.16_128.0354m/z		128.035	2.16			Y	Y			39.3426	81.4919	40.0897	82.449	84.4338	88.7133	17.5805	39.4331	94.5095	55.794	119.885	157.902	89.6288	2.12914	1.85085	1.36715	0	2.35821	87.9875	72.2857	58.2568	38.6966	39.0229	55.534	15.6522	55.0723	54.3409
2.17_241.1140m/z		241.114	2.17			Y	Y			48.3131	84.3127	53.0074	79.7644	92.4878	207.611	127.87	128.126	198.876	88.9654	190.541	232.5	166.958	93.3585	99.7672	110.576	103.429	94.6241	171.627	67.2677	105.661	123.715	43.0897	60.0046	7.15493	56.9365	54.5708
2.17_376.1583m/z		376.158	2.17			Y	Y			27.9988	49.5011	20.0614	18.7555	36.2553	47.0129	54.3968	47.8785	48.4876	48.1901	55.8839	52.827	60.8123	4.07262	3.12282	22.2015	5.60699	24.6017	14.6323	14.4127	41.6265	0	12.2833	20.1541	22.0846	11.4026	34.0622
2.17_303.0624m/z		303.062	2.17			Y	Y			1.95721	8.10018	23.5302	39.1889	24.0672	481.129	527.456	1816.53	75.7159	36.9063	34.521	43.3626	48.9667	7.60775	2397.35	1635.64	83.0776	105.839	144.293	8.81869	6.07519	0	153.324	6.52822	4.98457	25.5528	13.4886
2.17_952.3497m/z		952.35	2.17			Y	Y			40.4498	57.0635	23.8972	13.5634	16.6694	17.3948	26.2306	2.55266	34.8941	5.51402	123.378	10.7178	0	109.298	134.834	73.8552	117.948	184.594	0	0	0	0	3.53804	34.7294	169.887	19.4078	5.59857
2.17_167.0338m/z		167.034	2.17			Y	Y			0	0	3.41114	0.0740359	0	19.311	15.4462	21.3978	32.2188	24.6187	25.3822	21.5362	21.0883	2.83292	19.0805	26.5037	27.3335	23.8414	5.8327	0.741405	0	0.0137296	0	2.00969	4.28912	0.0205232	2.46978
2.18_259.0734m/z		259.073	2.18			Y	Y			7.90375	8.30711	6.22564	10.6653	5.77192	46.2394	69.682	215.198	13.8026	14.8298	10.1645	10.3393	10.7175	5.79777	281.063	200.67	8.18077	19.559	22.995	9.71816	8.9255	8.05972	18.0525	12.0316	14.9035	14.085	14.107
2.20_93.0350m/z		93.035	2.2			Y	Y			0	0	0	3.19851	0	38.129	33.8033	8.74472	14.8778	0	0	0	1.38984	27.218	0	18.6959	32.8606	0	38.3329	41.7368	0	9.79962	25.7363	0	0	0	0
2.20_137.0246m/z		137.025	2.2			Y	Y			0.0546294	0.0980299	0.0140693	6.31015	0.792482	92.9318	88.0795	24.3333	47.3177	0.622791	2.0796	1.29113	3.65131	67.3343	6.32649	63.2735	75.7541	0.372405	104.705	103.382	0.797134	48.748	81.818	0	15.4162	9.89995	0.171068
2.20_317.1319m/z		317.132	2.2			Y	Y			36.1989	44.443	43.1856	29.5646	51.8014	63.0761	50.0603	35.1401	69.5781	66.3833	54.9934	48.9708	49.1595	40.8637	53.2278	63.7307	65.4927	72.2912	40.2411	49.4843	25.2443	41.0757	48.0309	30.8552	43.1155	19.0883	24.2751
2.22_227.1035m/z		227.103	2.22			Y	Y			30.8782	32.6595	51.3573	20.9744	30.4556	194.074	50.2923	59.8788	163.844	84.1446	90.3788	34.938	117.268	2.5505	2.32841	20.5417	0	21.4597	20.6275	15.4115	19.723	0	19.2761	45.2791	61.2101	40.3941	86.4056
2.23_387.1868m/z		387.187	2.23			Y	Y			75.4507	203.215	154.232	103.961	164.288	296.743	326.938	482.084	262.119	270.834	360.138	274.611	346.724	29.5325	17.9357	98.3515	35.685	178.581	72.2407	59.7345	118.189	9.74284	88.0364	119.326	157.737	86.412	170.884
2.23_375.1627m/z		375.163	2.23			Y	Y			11.6528	61.3381	36.1288	32.7622	41.0618	153.403	164.947	256.871	189.448	176.473	141.209	105.427	136.013	117.019	109.294	193.042	46.9884	196.679	14.7401	19.6482	26.7328	0	17.8539	21.9016	54.9968	19.8985	38.0887
2.23_292.1300m/z		292.13	2.23			Y	Y			53.6427	78.3566	50.77	107.173	32.3159	38.6985	68.6095	45.6373	69.2743	17.8012	56.853	146.241	55.6623	10.3989	2.66995	4.76373	47.1704	86.9145	71.0671	35.4155	83.443	25.2313	68.1069	85.2475	77.7961	73.5992	95.0823
2.23_171.0766m/z		171.077	2.23			Y	Y			0	0	0	0	0	10.9162	2.83046	31.5846	16.0305	16.0564	0	0	0	29.519	20.612	33.2226	0	25.8183	0	0	0	0	0	0	0	0	0
2.24_229.1557m/z		229.156	2.24			Y	Y			164.679	165.93	200.475	139.366	97.7734	359.563	351.149	266.341	256.845	339.455	297.642	312.017	386.234	95.7974	41.9734	210.633	64.723	168.699	89.2427	118.841	224.365	17.8042	147.988	221.204	388.598	219.247	288.045
2.24_720.3024m/z		720.302	2.24			Y	Y			65.7378	190.102	105.272	166.452	66.4172	279.587	378.089	381.327	197.546	150.202	321.465	465.457	281.94	10.0889	0	0	0	66.6277	22.1065	0	46.4847	4.29072	21.3995	19.5047	172.609	84.093	154.212
2.24_549.2960m/z		549.296	2.24			Y	Y			0	54.6021	30.498	70.0274	29.7835	25.6032	76.0159	47.4597	62.2631	29.6881	56.5222	139.211	37.1003	0	0	0.0384388	0	13.6407	2.33827	0	2.92919	0	9.07606	9.88733	26.6359	9.92025	6.22942
2.25_503.2049m/z		503.205	2.25			Y	Y			31.9923	255.77	87.1512	92.9746	110.703	383.579	383.247	430.692	465.122	391.753	494.312	459.859	419.564	60.3974	26.8248	101.261	52.6591	156.775	45.4038	39.3496	91.1233	4.87813	102.044	91.0192	177.61	77.8749	111.249
2.25_849.3940m/z		849.394	2.25			Y	Y			0	20.7374	9.54404	2.88674	32.7901	111.244	117.316	125.321	209.238	77.177	294.944	140.103	155.764	0	0	0	0	0	0	0	0	0	0	0	3.93876	0	0
2.26_261.1277m/z		261.128	2.26			Y	Y			20.0181	17.2664	32.1023	9.23754	3.82722	39.4445	64.2157	35.3495	48.6125	51.694	35.8316	37.1607	44.8541	3.14844	0	7.94329	0	9.21141	3.45959	4.00276	28.0504	0	13.818	35.3927	68.4543	34.2617	48.5625
2.27_417.1953m/z		417.195	2.27			Y	Y			51.3707	134.438	56.1546	56.7046	55.6466	120.006	116.3	164.523	137.969	111.563	141.064	118.937	154.688	6.93733	16.0025	23.7965	3.74617	60.2345	40.332	10.3165	35.7681	5.27896	35.0503	39.6649	79.197	17.6811	47.797
2.27_393.1749m/z		393.175	2.27			Y	Y			15.285	80.7037	58.4204	46.867	122.733	153.99	174.619	251.492	186.27	215.549	284.625	190.568	243.793	16.6689	14.1251	30.9679	12.4967	55.0889	34.1758	22.1916	30.6376	2.5605	24.9732	20.3468	87.5209	25.3577	86.0041
2.29_261.0077m/z		261.008	2.29			Y	Y			0.000751934	0	0	0	0	149.231	103.806	79.8138	30.2204	29.1524	132.826	271.428	202.155	205.894	217.806	94.2819	161.004	222.533	235.284	224.71	142.272	247.93	184.935	0	0.00942523	0	0
2.29_350.1357m/z		350.136	2.29			Y	Y			79.8584	198.927	126.026	109.766	142.146	202.421	205.863	249.186	292.061	223.793	304.219	293.958	329.77	20.0191	15.6989	69.6104	21.1921	80.1048	105.62	94.7259	112.299	25.5473	88.6706	80.1731	113.129	66.7521	113.442
2.29_974.4298m/z		974.43	2.29			Y	Y			42.5103	261.605	75.722	295.549	66.3317	175.081	235.3	187.865	368.099	24.5416	364.339	940.159	197.907	0	0	0	2.74464	145.923	32.2421	0	112.631	0	86.0587	112.365	145.426	91.9433	191.444
2.30_1008.5452m/z		1008.55	2.3			Y	Y			0	38.9275	0	35.1693	359.533	296.973	645.65	580.243	399.163	549.279	582.455	269.009	426.673	0	0	0	0	0	0	0	0	0	0	0	5.41489	0	0
2.30_843.2080m/z		843.208	2.3			Y	Y			0	5.18173	2.81319	0	3.00923	36.4884	33.024	1827.87	50.2666	18.937	29.8831	30.0641	13.2581	0	0	0	0	0.130208	0	0	0.411258	0	0	0	9.93804	0	0
2.30_421.1698m/z		421.17	2.3			Y	Y			13.4593	103.016	52.7982	52.2143	82.8455	110.073	118.805	139.168	125.1	130.998	166.874	129.876	143.478	22.7852	4.89476	39.0884	10.4742	53.5557	13.6884	11.5879	35.4201	5.51684	37.5221	31.1645	49.6861	41.0038	47.6753
2.30_384.2130m/z		384.213	2.3			Y	Y			19.8216	75.8154	42.9796	24.9736	51.0476	14.981	9.50596	34.6502	66.914	52.879	65.5689	58.8809	73.2752	35.8166	36.2578	60.754	48.4721	31.8489	40.547	54.2251	12.62	68.231	11.3653	42.0118	12.9085	16.0689	12.4338
2.30_798.3960m/z		798.396	2.3			Y	Y			0	29.9006	2.58063	5.39624	16.6207	161.15	139.839	132.588	203.853	99.54	341.088	179.324	142.569	0	0	0	0	0	0	0	0	0	0	0	0	0	3.91589
2.31_465.2311m/z		465.231	2.31			Y	Y			166.243	167.894	132.581	130.063	232.686	213.208	262.24	357.453	286.189	321.438	320.804	327.063	350.557	146.608	227.058	255.845	212.011	270.658	74.6793	26.8069	47.8108	72.9722	71.2742	90.6777	142.696	141.681	73.3533
2.31_613.3626m/z		613.363	2.31			Y	Y			0.318469	40.9094	2.22506	22.536	160.318	25.4872	66.0156	26.202	55.1257	214.678	65.4651	47.0388	68.7506	0	0	0	0	0.690301	0	0	0.293471	0	0	0.108358	0.311143	0	0.485648
2.31_382.1401m/z		382.14	2.31			Y	Y			14.3202	65.0288	27.3967	29.2263	42.9571	99.1067	92.9022	115.899	78.4634	84.085	73.2582	83.4115	59.3359	13.1661	16.0258	39.4191	28.1048	40.8119	15.4307	18.1866	21.1706	1.92428	15.9657	32.0309	55.2657	18.204	36.1055
2.32_380.1447m/z		380.145	2.32			Y	Y			23.8026	132.09	64.4362	58.7023	117.016	114.965	124.704	140.539	135.177	164.481	171.056	161.557	171.701	17.2239	23.4886	43.379	18.0846	60.961	40.1963	26.9326	66.3588	6.8352	38.3901	46	63.3316	38.0607	58.2126
2.32_433.1148m/z		433.115	2.32			Y	Y			13.3049	26.762	16.5053	20.8698	17.4476	175.98	165.521	115.266	164.112	163.707	128.28	131.437	160.349	130.402	138.485	139.153	113.768	133.569	125.404	171.558	145.524	127.899	155.085	6.14531	30.1019	11.2442	6.37883
2.33_413.2022m/z		413.202	2.33			Y	Y			0	80.1617	31.3416	31.5975	37.6977	145.351	147.903	159.766	199.96	121.52	236.653	191.377	176.051	10.9755	17.2435	22.8595	5.22104	40.9087	12.1099	5.27052	19.8583	2.30929	12.8295	8.04087	52.7022	20.6454	67.684
2.33_298.1764m/z		298.176	2.33			Y	Y			7.64242	32.2741	15.0498	25.685	18.9208	35.0537	39.2246	40.8827	45.8399	43.9888	56.2672	50.4633	34.1044	2.04059	0	0.478649	0	9.86887	16.9913	0	9.7946	0	4.56356	5.80288	6.81271	13.5389	4.28417
2.34_465.2126m/z		465.213	2.34			Y	Y			4.17977	12.2989	12.821	4.96428	13.7677	13.2983	19.4205	24.6412	18.6718	20.752	21.1383	23.0399	15.474	1.20189	5.79815	9.57935	6.11177	8.80762	3.1589	0	0	0	4.26423	7.72871	7.79633	5.01716	7.63904
2.34_292.1296m/z		292.13	2.34			Y	Y			11.8052	36.1541	23.2125	32.2281	32.954	45.6906	45.7034	71.1917	38.6821	57.2917	63.0019	64.3014	70.2683	0	0	5.06756	0	13.2411	12.2776	2.44516	46.0886	0	13.8467	19.3637	27.9841	17.588	23.1394
2.36_1069.5614m/z		1069.56	2.36			Y	Y			48.2848	81.3648	45.9456	15.9117	6.46772	97.3275	341.563	250.209	220.999	103.418	211.441	251.892	145.475	0	0	0	0	57.121	0	0	30.6301	0	0	17.468	42.4175	0	22.086
2.36_682.2810m/z		682.281	2.36			Y	Y			29.5708	52.1266	25.895	46.2159	21.5486	96.0609	84.8162	65.7874	81.0272	77.2959	122.237	163.325	84.2207	0	2.24135	3.31061	3.00637	65.381	57.2407	21.6085	35.6785	0	29.1713	13.4107	43.5937	49.9487	71.0188
2.37_1150.5353m/z		1150.54	2.37			Y	Y			0	91.2142	6.45772	18.6338	0	15.4376	56.4095	17.762	68.6407	0	131.722	232.908	119.102	0	0	0	0	6.89942	0	0	0	0	0	0	0	5.09126	40.9463
2.37_405.1450m/z		405.145	2.37			Y	Y			7.0788	20.2235	9.89299	9.0793	7.85428	19.0359	16.8963	54.8537	27.6185	10.5624	27.6097	13.7774	14.715	20.6372	28.5634	39.6451	30.7248	32.9951	7.21394	1.56839	4.34548	3.35377	3.21037	0	0	6.32412	3.75879
2.37_239.1028m/z		239.103	2.37			Y	Y			36.1736	25.4277	20.8827	25.0408	13.1875	19.2834	7.28657	6.78835	10.8146	25.7901	8.86326	16.128	6.60156	9.42576	5.53559	13.0836	3.2892	12.4074	24.0619	28.4045	13.268	22.0965	14.6641	11.7477	12.725	6.65539	18.066
2.38_245.0132m/z		245.013	2.38			Y	Y			7.12533	10.8042	10.9983	12.0085	5.47269	37.7517	67.4903	35.1368	129.561	76.2056	116.397	215.571	121.556	76.9981	134.245	44.4714	70.7174	75.6557	164.37	96.6202	100.081	77.5174	98.4557	4.24252	18.2368	9.97583	9.8864
2.38_200.0925m/z		200.093	2.38			Y	Y			0	0	0	0	0	0	0	0	0	0	0	0	0	59.7762	78.7907	30.8052	0	0	0	0	0	0	0	0	0	0	0
2.39_912.4148m/z		912.415	2.39			Y	Y			0.126129	265.356	56.4582	116.929	345.465	831.1	1127.99	1437.54	1051.07	1087.99	1877.04	1131.55	1249.71	0	0	0	0	11.8655	0.784745	1.83539	9.76133	0	6.0016	16.21	95.6987	19.0589	84.3784
2.39_1010.3860m/z		1010.39	2.39			Y	Y			0	2.08358	0	0	0	52.9727	47.9435	80.5803	55.7137	49.3535	94.8603	63.742	64.853	0	0	0	0	0	0	0	0	0	0	0	0	0	0
2.40_841.3768m/z		841.377	2.4			Y	Y			0	30.1732	0	2.7272	54.5666	83.358	74.7926	52.7685	161.329	117.671	233.899	79.7634	160.303	0	0	2.96251	0	0	0	0	0	0	0	0	0	0	0
2.40_328.1870m/z		328.187	2.4			Y	Y			0	24.453	2.59614	15.9457	36.3407	43.3678	43.9172	40.3586	46.1362	67.0767	71.5166	33.9211	49.0329	0	0	3.34112	0	11.8676	0	0	0	0	0	3.73793	6.32112	3.00722	7.11873
2.40_311.0884m/z		311.088	2.4			Y	Y			3.39733	4.43824	21.4483	22.823	18.8139	66.4924	8.71076	21.8555	60.0997	78.6689	48.7215	47.0391	45.9524	37.7806	98.824	80.7964	19.1183	82.3611	29.7947	7.92395	16.8592	32.4893	29.7943	36.3217	71.9181	4.18152	39.4753
2.40_786.4168m/z		786.417	2.4			Y	Y			0	44.3871	17.6921	17.4296	4.29763	29.9217	34.8625	52.1874	54.1415	38.0984	79.2541	157.34	60.2066	0	0	0	0	6.20565	2.70107	0	4.25103	0	18.0062	0	9.70021	9.38771	34.2527
2.41_263.1397m/z		263.14	2.41			Y	Y			37.3899	34.9883	48.4037	30.6228	5.71316	92.2172	127.231	72.173	91.0702	86.8421	99.8277	99.6932	100.184	0	0	15.6234	0	25.9642	2.05717	11.218	52.337	0	32.5547	23.3488	112.296	61.5604	90.1591
2.43_293.1141m/z		293.114	2.43			Y	Y			126.206	232.11	118.176	198.389	211.764	251.508	57.2564	95.7373	225.511	144.493	278.452	363.101	214.434	37.5183	31.303	18.9862	5.99518	18.3099	260.838	211.597	167.578	148.566	145.531	162.945	62.5739	150.675	186.461
2.43_369.1748m/z		369.175	2.43			Y	Y			0	3.31414	0	0	1.0003	3.82342	41.5114	51.537	4.42598	0	0.995905	0	2.26645	42.2695	48.6297	70.2305	27.6523	42.4507	0.0390243	0.0722918	0	0.0275174	0	0	0	0	0
2.43_128.0354m/z		128.035	2.43			Y	Y			26.156	52.8476	26.8936	48.332	45.4208	55.1635	4.44249	11.2578	47.5301	31.8609	64.1593	80.308	47.9097	0	0	0	0	0	66.6781	51.9698	38.6163	35.513	27.2538	38.3989	2.00954	30.4406	42.6392
2.44_207.0536n	207.054	206.046	2.44			Y	Y			2621.5	568.922	1452.81	1880.66	2483.08	8220.74	8265.23	7282.15	7980.49	8223.95	7356.92	8036.97	8341.59	8875.03	9331.05	9724.6	9788.13	9862.07	7796.56	11447.6	7893.09	1151.95	8887.91	4989.26	6200.08	3611.64	6232.94
2.44_162.0562m/z		162.056	2.44			Y	Y			1589.55	666.297	1142.06	1135.06	1520.5	3988.5	3960.6	3473.01	5125.53	4034.49	3542.14	3990.27	4112.97	4362.36	4576.57	4725.96	4826.06	4869.75	4542.54	5659.54	4270.32	1198.2	4482.42	2799.21	3358.68	2021.61	3300.67
2.44_160.0407m/z		160.041	2.44			Y	Y			146.543	39.9322	107.467	108.378	152.766	441.464	451.331	400.535	501.503	469.003	387.715	459.655	475.723	505.239	532.434	531.056	538.883	587.572	461.982	639.91	455.564	106.394	505.487	273.32	374.406	223.334	354.068
2.44_436.0872n	436.087	435.08	2.44			Y	Y			153.59	91.0066	112.782	136.587	174.244	1090.36	1164.78	968.564	1252.82	1191.79	956.04	1084.82	1124.62	1251.95	1409.18	1473.11	1466.33	1523.74	962.864	1811.86	973.894	72.0841	1254.45	471.218	737.884	235.359	633.847
2.44_289.9985m/z		289.998	2.44			Y	Y			300.547	137.4	218.007	206.064	292.654	566.148	592.143	548.257	743.297	562.941	493.281	577.279	588.014	735.022	717.689	701.012	735.362	757.19	747.033	793.571	710.861	260.147	726.875	515.652	619.113	385.753	577.955
2.44_188.0351m/z		188.035	2.44			Y	Y			74.2415	19.93	34.0842	40.9186	58.4512	227.582	227.718	206.713	213.314	240.638	201.66	227.554	226.637	236.013	246.198	241.288	264.396	261.618	216.031	302.633	206.451	29.349	242.476	121.007	154.641	80.4918	172.017
2.44_129.0557m/z		129.056	2.44			Y	Y			94.3851	170.267	90.627	52.0107	52.7211	138.653	104.575	127.586	162.042	168.757	189.685	96.3385	141.516	54.7961	48.7322	91.7679	65.0254	106.255	108.269	134.864	63.9117	123.214	72.7927	88.7927	37.6604	41.2604	146.044
2.44_357.9856m/z		357.986	2.44			Y	Y			36.6035	1.30313	18.5245	20.1835	43.3729	105.016	93.5263	91.6936	77.1459	110.447	82.1491	103.228	96.3487	118.481	123.341	123.33	149.562	121.217	117.185	132.732	124.492	13.6686	125.937	89.2819	104.273	56.9769	91.1686
2.44_229.0341n	229.034	264.003	2.44			Y	Y			146.534	51.2197	78.4407	73.2433	121.882	436.433	410.952	380.964	387.202	425.02	345.375	430.031	424.602	485.737	575.096	547.061	576.298	584.205	462.422	666.038	510.807	168.2	526.841	243.216	269.926	152.159	291.329
2.44_144.0453m/z		144.045	2.44			Y	Y			6.05169	3.58073	7.0637	3.76427	8.36542	41.3979	53.4736	45.3917	41.9404	42.2409	45.3032	46.2572	52.6458	46.5084	55.5616	54.0382	50.7304	62.5971	43.9688	71.6662	40.1554	2.06561	51.5846	15.9551	28.9075	12.002	35.8725
2.44_451.0479m/z		451.048	2.44			Y	Y			8.5602	4.08928	3.99668	2.45736	19.0402	132.68	131.882	91.4436	138.649	132.193	98.8478	133.299	133.658	138.125	155.872	166.085	156.699	168.791	112.273	207.555	112.403	2.76421	139.865	48.8677	75.8236	22.1713	58.9822
2.44_279.9697m/z		279.97	2.44			Y	Y			38.5356	5.9061	21.6432	36.7532	40.0234	90.1948	79.8162	78.0269	83.0967	85.3517	76.7396	71.5311	91.635	93.1056	90.9845	107.626	107.793	115.104	84.1427	106.931	94.0539	9.30562	110.58	70.5028	87.3179	46.8177	79.9789
2.44_275.1024m/z		275.102	2.44			Y	Y			35.2332	65.9555	36.4523	63.1462	65.2181	73.7848	14.1497	36.4791	68.231	45.0086	101.716	108.294	71.1512	3.43045	0.00427423	4.09275	0.0561379	8.37654	84.3205	64.3136	55.1961	45.3405	39.1927	50.8931	11.342	46.994	50.5468
2.44_341.9631m/z		341.963	2.44			Y	Y			24.9336	0.113078	4.31079	10.076	16.9921	79.6853	89.6492	64.4452	68.6472	83.5053	54.3449	82.1997	84.6325	101.838	103.894	110.43	109.719	94.7747	83.3937	123.36	86.259	1.79238	107.464	60.4607	75.5506	43.3779	83.2571
2.44_251.0171n	251.017	296.015	2.44			Y	Y			105.464	23.53	58.529	69.4208	109.861	262.996	279.992	250.956	273.619	284.441	222.722	274.379	274.734	340.793	335.361	320.426	360.264	332.588	285.352	358.904	282.697	45.289	321.417	222.932	266.203	147.641	272.153
2.44_658.0998m/z		658.1	2.44			Y	Y			0	0	0	0.0212509	0	21.4202	33.506	17.7972	32.099	22.5524	6.96676	16.0531	28.9867	47.4611	40.1402	64.1876	53.4614	39.3769	24.8657	100.049	17.2317	0	29.7672	0	0.0926786	0	0.129123
2.44_346.0530m/z		346.053	2.44			Y	Y			4.29513	4.8613	12.3419	4.18858	7.69291	48.2431	42.8425	37.8931	31.7242	39.7156	38.0311	54.3441	32.377	44.0909	39.3196	58.3438	56.7033	54.3474	22.4809	55.5563	30.1544	6.08865	37.9437	16.1733	18.5468	7.58694	15.0674
2.45_498.0582n	498.058	519.033	2.45			Y	Y			0.0480828	0.147135	3.45958	0	6.44022	143.228	175.763	126.268	156.778	158.335	104.993	143.69	162.639	184.891	217.423	217.563	215.04	205.793	149.873	245.526	146.368	0	171.639	24.5099	58.8267	1.15205	43.3839
2.45_643.1415n	643.141	664.114	2.45			Y	Y			0	0.817695	0.142809	0.00299038	0.993634	111.781	111.507	65.3259	113.5	108.812	75.2248	98.3501	103.697	113.237	124.821	159.545	131.908	148.348	78.6736	212.385	59.7537	0	104.723	6.72831	26.5681	0	31.3481
2.45_270.0499n	270.05	306.988	2.45			Y	Y			47.3831	17.7921	25.6681	28.8702	53.2484	140.527	129.737	130.013	118.928	125.446	132.324	125.808	135.756	138.906	133.251	140.541	131.597	145.994	105.459	161.046	127.194	11.2321	129.63	70.7381	75.8972	51.6125	99.8128
2.45_327.0016n	327.002	325.994	2.45			Y	Y			145.621	22.7866	76.9327	95.1271	123.446	377.006	410.574	349.678	385.582	406.469	362.209	390.852	417.479	530.494	510.593	503.004	543.413	556.043	410.866	640.276	465.369	52.6889	481.09	268.45	342.545	186.968	307.125
2.45_147.0324m/z		147.032	2.45			Y	Y			25.0991	1.12675	8.93294	15.8135	26.6108	93.9676	86.9483	81.8503	100.412	90.9265	77.854	90.1048	102.49	101.482	103.848	104.576	103.472	118.799	91.1477	142.656	83.1695	5.40963	99.2083	51.7099	66.4484	32.7242	68.2786
2.45_374.0554m/z		374.055	2.45			Y	Y			19.5954	18.3575	3.15372	0	15.0364	80.8724	79.7743	70.0108	89.92	92.1571	88.0301	63.596	82.5123	31.9843	45.1913	66.355	55.0535	56.0262	43.2806	80.1176	31.5279	1.88424	53.6768	14.0986	11.3399	2.00644	35.3851
2.45_549.0144m/z		549.014	2.45			Y	Y			0	0	0	0	0	22.1045	26.0546	9.85542	27.9503	26.263	26.1142	26.7508	36.4268	36.9566	26.8888	43.1752	42.0342	51.7359	15.2878	59.4294	26.0263	0	26.0855	0	7.31358	0	0
2.45_134.0603m/z		134.06	2.45			Y	Y			0	0	0	0	0	10.0852	8.59124	11.4747	7.60982	11.897	7.17031	12.8374	8.89086	17.9467	10.5382	15.7059	9.8501	10.7586	6.0096	14.322	9.33568	0	10.1519	1.66815	7.97809	0	2.60735
2.45_369.9582m/z		369.958	2.45			Y	Y			2.54653	0	0.677677	0	2.42942	26.9763	18.7844	11.1982	14.3201	7.1616	9.47135	19.2247	25.9114	20.5411	15.432	27.1746	25.8749	27.6963	26.2666	36.9334	23.6492	0	35.2188	6.61401	16.6502	3.97617	11.4058
2.45_555.0304m/z		555.03	2.45			Y	Y			0	0	0	0	0	27.1144	33.5527	22.6579	24.8533	28.5456	15.6155	24.9111	22.1894	44.0789	56.1244	51.7478	50.2207	52.1806	27.8333	61.6124	26.2018	0	40.7145	0	0	0	2.90527
2.45_118.0298m/z		118.03	2.45			Y	Y			1.21018	0	0	0.91305	1.41759	17.2908	22.1764	14.3359	28.8118	27.2479	14.8479	17.1477	26.8632	24.5693	28.6153	28.0772	18.2134	26.475	29.8324	29.7776	16.4563	0	25.6357	0	14.6656	0	11.6305
2.45_363.9457m/z		363.946	2.45			Y	Y			6.36831	0	3.27297	4.33294	4.13895	34.8983	33.6356	29.3007	37.9185	32.5686	30.5388	34.9834	45.5981	51.6823	50.2048	47.1087	51.3318	40.6748	48.6938	50.625	54.962	0	47.2526	38.9759	40.3624	20.601	38.3965
2.45_392.1738m/z		392.174	2.45			Y	Y			2.43817	0	9.92535	0	4.91904	0.281212	0	0	0	0	0	0	0	0	0	0	0	0	38.838	17.6709	40.0966	79.4193	57.2152	0	12.1896	0	0
2.46_313.0061m/z		313.006	2.46			Y	Y			17.1703	2.75212	4.34631	9.89087	24.2083	30.2434	40.6233	35.2897	32.0344	34.9276	32.919	35.7967	38.7688	52.7594	47.8664	39.4528	53.2347	49.332	39.2331	50.544	41.699	2.10521	42.7225	24.4284	31.8873	16.284	21.8747
2.47_349.0915m/z		349.091	2.47			Y	Y			4.21904	8.17295	8.30205	6.30488	7.72147	108.603	178.828	39.3086	20.1941	94.6998	55.404	206.993	17.9823	6.94249	23.9201	15.3211	8.18858	11.8359	26.45	8.14814	8.40954	14.1874	30.7926	2.83529	12.5628	2.55545	11.2826
2.48_455.0987m/z		455.099	2.48			Y	Y			273.35	106.07	153.781	72.1637	19.7965	226.07	304.789	208.087	240.922	140.649	174.64	467.949	340.351	914.766	355.088	385.365	359.285	367.717	254.437	662.776	500.858	212.662	279.717	154.493	552.878	282.545	684.132
2.48_411.0913n	411.091	410.084	2.48			Y	Y			3.84971	28.2794	14.6197	20.7757	21.2877	184.365	203.664	114.988	86.3306	124.912	142.629	185.806	172.558	192.272	259.269	273.372	239.27	267.884	150.887	364.312	153.515	36.0627	211.217	4.0762	24.021	8.40796	9.99085
2.48_854.3859m/z		854.386	2.48			Y	Y			2.13551	68.6657	11.6553	27.3676	21.2652	208.557	128.379	107.95	174.802	67.7634	254.02	213.226	112.696	0	0	0	0	2.21506	4.37465	0	7.31551	0	0.000478924	7.93535	4.29563	2.07486	15.5214
2.49_426.0515m/z		426.051	2.49			Y	Y			2.32209	2.03947	0.907796	4.95571	3.109	28.8013	27.0887	26.5434	12.8634	14.5113	14.3827	27.2805	26.5663	29.5358	36.5526	55.4157	32.6361	42.3216	27.4181	67.0859	20.2162	15.0819	36.1982	2.37818	5.33333	1.17049	5.10762
2.50_204.0392n	204.039	203.033	2.5			Y	Y			9.1369	19.3251	16.7809	18.1957	7.49957	1079.24	1032.65	598.47	304.62	643.389	901.096	1032.06	1136.69	1559.62	1866.8	1600.68	1742.3	1663.06	1438.92	2248.67	1629.32	1829.67	1489.91	4.63154	23.3856	9.26066	32.3684
2.50_245.0456n	245.046	266.02	2.5			Y	Y			13.5886	11.5538	5.96839	14.1532	7.35334	238.257	243.261	154.794	73.5154	162.155	210.672	248.255	266.789	320.378	370.59	371.187	366.37	357.773	295.601	499.62	306.245	337.629	303.505	5.79402	2.11791	13.2102	10.8324
2.50_136.0528n	136.053	181.051	2.5			Y	Y			21.7951	24.0582	26.5745	14.395	9.42596	2812.28	2803.6	1471.31	690.413	1571.02	2329.03	2869.31	3065.8	4146.14	5348.76	4543.18	4900.27	4504.21	3757.58	7229.53	4440.3	4857.45	4087.58	2.48644	42.8557	32.5311	71.1221
2.50_137.0611m/z		137.061	2.5			Y	Y			0	0	0	0	0	609.357	578.597	312.973	151.338	328.538	495.398	606.06	649.824	887.184	1107.62	948.339	1033.1	943.285	792.783	1485.52	945.7	1012.1	846.789	0	0	0	3.52471
2.50_386.0973n	386.097	385.09	2.5			Y	Y			13.569	47.6553	8.73434	8.98132	23.6192	409.676	419.156	172.16	78.2184	170.336	320.228	452.967	457.725	705.259	1097.4	892.346	883.736	849.147	633.518	1680.38	731.945	900.415	692.37	21.2157	19.4201	8.03719	13.125
2.50_302.0068n	302.007	301	2.5			Y	Y			0.444276	2.79684	1.83873	0.335862	1.11027	215.113	205.811	124.473	42.9773	121.807	161.536	219.296	241.253	344.856	443.769	359.067	392.696	378.152	312.712	525.558	363.848	418.714	316.244	0	0	2.02692	0.00574458
2.50_226.0226n	226.023	271.02	2.5			Y	Y			3.36871	8.63821	2.73406	11.2968	8.81229	173.736	165.913	94.2499	53.9286	110.993	147.963	152.346	183.291	260.549	296.684	248.415	269.255	251.259	225.295	301.675	250.324	286.778	263.401	1.53787	3.25491	0.540453	5.22547
2.50_824.3754m/z		824.375	2.5			Y	Y			133.466	207.024	107.826	205.741	112.75	189.976	213.849	206.771	228.037	121.751	281.308	560.712	220.142	28.5601	0	16.9187	5.40541	105.382	116.574	43.877	125.105	0	104.166	98.9665	203.484	247.29	264.636
2.50_254.9745m/z		254.975	2.5			Y	Y			0	0.437822	0	0.0194794	0	72.3614	67.2382	47.4334	21.6456	47.5238	61.9838	73.5468	83.6316	114.104	124.224	99.4676	128.19	113.417	96.6934	142.169	111.815	122	117.072	0	0	0	0.9868
2.50_316.9683m/z		316.968	2.5			Y	Y			2.67887	0	1.03709	3.1005	0	92.0568	89.6291	49.0675	27.0519	54.4313	82.5907	101.541	107.227	137.819	158.503	132.37	139.359	159.518	140.974	212.41	128.883	171.834	153.039	0	0	0	0
2.50_583.1173m/z		583.117	2.5			Y	Y			0	0.0180723	0.0140625	0.0531751	2.31926	9.53079	6.70141	8.29817	2.36808	1.01795	7.08036	1.02311	0.151776	11.3306	59.5338	65.5797	46.4498	52.2915	17.538	112.284	14.7301	26.9008	21.797	0	5.68832	0.00267364	0
2.50_109.0658m/z		109.066	2.5			Y	Y			0	0	0	0	0	24.7017	28.3456	13.6887	7.79491	14.909	23.5017	27.9994	31.451	41.8045	55.9662	43.5134	47.3257	40.5414	35.379	69.5149	48.058	47.4032	43.9613	0	0	0	0
2.51_448.0710n	448.071	469.041	2.51			Y	Y			0.00781018	0.645644	0.082585	2.48275	4.49754	47.3677	46.2107	9.25625	5.42288	15.8546	39.2457	59.8964	53.5005	122.998	172.704	134.314	178.061	140.902	107.919	268.211	97.2407	121.065	93.7935	0	0.349398	0.821324	0.16239
2.51_220.0134n	220.013	265.003	2.51			Y	Y			20.2807	54.2305	38.654	57.6463	59.1129	339.448	308.622	205.373	132.279	253.718	303.862	345.794	356.235	541.329	563.257	521.501	557.11	532.572	489.965	700.955	499.453	623.638	529.088	12.3959	13.127	15.7985	97.0791
2.51_121.0295m/z		121.029	2.51			Y	Y			0	0	1.30964	1.3732	1.88807	72.2556	59.1245	29.6093	14.9221	29.3443	58.3692	68.9685	74.9078	96.4073	121.845	105.798	106.13	102.207	86.1049	170.577	102.093	113.816	88.1416	2.09456	0	3.37569	2.39726
2.51_109.0298m/z		109.03	2.51			Y	Y			0	0	0	0	0	46.6241	43.6934	27.0256	7.19837	22.813	40.5822	44.5576	49.7741	65.2134	83.6784	70.0677	78.575	74.1473	56.2692	116.808	65.8933	70.0281	61.1428	0	0	0	0
2.51_401.0544m/z		401.054	2.51			Y	Y			4.16967	0.408821	2.40898	0.933958	0.66702	94.582	83.1919	31.2297	3.01765	33.2407	70.2848	79.3618	88.968	178.183	251.604	194.044	231.978	179.54	137.57	372.907	168.428	199.126	154.172	0	0.113265	0.795636	3.26352
2.51_332.9901m/z		332.99	2.51			Y	Y			0	1.69711	0.0965111	0	0	73.4325	81.4685	45.8256	21.9048	47.2199	67.1953	102.472	92.5751	139.58	153.425	131.647	150.928	136.17	117.064	169.385	135.855	148.619	116.799	0	0	0	0
2.51_338.9503m/z		338.95	2.51			Y	Y			0	0	0	0	0	49.4723	56.2769	25.3543	0.377536	26.815	39.9879	40.0993	44.8901	114.832	102.352	84.858	90.3073	98.8222	94.1306	108.541	86.8475	93.0662	84.7282	0	0	0	0
2.51_344.9665m/z		344.966	2.51			Y	Y			0	0	0	0	0	27.1326	33.2874	7.58598	2.55407	11.5026	17.2121	39.0865	35.128	70.2293	94.9953	73.8526	52.5686	62.1212	68.4202	95.0909	56.1438	85.2412	60.8046	0	0	0	0
2.51_429.0574m/z		429.057	2.51			Y	Y			0.542002	1.3108	0.918809	0.0354069	3.6473	16.5082	25.7793	2.65333	2.0625	6.65423	12.028	22.8083	13.9157	40.3675	58.778	49.081	51.3147	46.1795	30.3964	60.1958	30.7497	49.567	41.6173	1.05486	2.55249	0.00275137	0
2.51_499.0244m/z		499.024	2.51			Y	Y			0	0	0	0	0	2.19017	0.405129	0.023283	0	0.130185	0	0.135015	0.000130067	32.5208	31.8546	22.5548	31.4974	25.686	10.0349	52.5251	16.3308	26.9102	19.7981	0	0	0	0
2.51_464.0545m/z		464.055	2.51			Y	Y			0	0.173251	0.908843	0.898475	1.59287	8.05226	1.91518	4.54641	1.79159	5.83101	7.60135	9.30232	2.28042	13.3205	28.0912	47.2844	27.27	26.9748	16.8665	56.8978	5.77971	15.6321	8.22602	1.88387	0.479226	0	0.00189573
2.51_59.0146m/z		59.0146	2.51			Y	Y			0	0	0	0	0	9.50275	8.02222	1.55958	0	0	3.70831	6.87897	7.96521	12.9548	19.1524	16.4827	13.078	12.967	13.0721	24.6932	16.3088	14.0432	12.6271	0	0	0	0
2.51_371.1883m/z		371.188	2.51			Y	Y			4.79967	28.3138	15.0303	14.2852	22.018	28.5711	46.5196	47.3636	60.8907	42.4673	73.3968	65.8892	53.1335	0	0.0614341	1.38524	0.0693828	7.55863	7.41921	0.0527654	3.50924	0	2.78748	9.34757	14.1575	2.47405	15.4134
2.52_819.4876n	819.488	864.417	2.52			Y	Y			0	134.035	6.63608	76.0728	88.1856	194.943	293.941	233.832	392.974	162.984	628.212	474.708	227.287	0	0	1.84485	0	8.16907	0	0	8.31738	0	0	5.52085	12.6844	2.07486	19.5582
2.52_287.1224m/z		287.122	2.52			Y	Y			0	12.9993	4.35189	5.94273	9.85605	6.67887	15.5636	62.8085	16.6504	5.95422	10.7746	12.844	4.25802	25.152	41.115	57.0807	34.8458	32.0776	6.54268	9.54335	4.53498	5.22134	11.9764	3.47779	9.86933	7.43798	5.03761
2.52_364.1521m/z		364.152	2.52			Y	Y			42.6688	134.44	87.8999	62.9208	106.44	130.698	150.615	180.527	130.945	179.231	173.411	168.566	200.757	23.793	22.6538	80.5703	32.4733	80.7585	50.7222	63.0983	72.9657	13.7442	38.4368	50.0669	94.5298	50.3217	110.216
2.52_394.1623m/z		394.162	2.52			Y	Y			27.5381	78.1353	47.6781	38.4449	71.0435	91.6972	86.4902	91.7999	81.1992	111.387	107.199	109.923	126.973	7.22526	7.49098	27.4213	3.90716	32.0355	44.578	16.4926	57.6038	0	26.4929	27.7168	53.4533	37.7418	71.8443
2.54_533.3041m/z		533.304	2.54			Y	Y			0	23.9428	11.0229	9.22213	29.7906	51.2289	68.0414	19.4224	92.5156	30.7568	127.037	81.5492	71.0295	0.716418	0	0	0	4.76549	0	0.00691041	0	0	0.138719	0	9.10443	0.0700853	2.79009
2.54_350.1688m/z		350.169	2.54			Y	Y			3.79775	49.2923	20.5397	18.2587	29.4856	67.5212	56.1895	87.2686	63.6825	75.9082	108.141	67.5267	95.037	3.0246	16.1242	11.0706	11.4359	11.4291	7.36362	2.0488	4.80325	0	7.23224	18.424	35.9392	5.1323	24.0547
2.54_372.2087m/z		372.209	2.54			Y	Y			0	24.9153	4.18652	3.33923	1.17522	21.9122	48.587	20.4287	67.2633	10.8539	32.572	50.2173	24.8502	0	0	0.483352	0	0	0	0	3.81183	0	0	0.556975	38.4894	3.89321	27.4348
2.55_769.4117m/z		769.412	2.55			Y	Y			70.329	117.761	38.9798	82.2148	42.0868	123.564	102.77	77.671	110.12	90.8699	124.342	197.661	140.6	0	0	0	0	52.7642	72.3712	0	120.793	0	36.6661	45.3944	72.432	46.0962	113.022
2.55_400.2175m/z		400.217	2.55			Y	Y			16.1839	47.9758	43.3494	20.8458	48.2318	94.1352	105.111	133.475	102.831	79.017	140.625	122.373	114.255	0	0	5.02852	0.148614	9.40962	0.937206	4.90738	15.3933	0	17.1997	24.9004	23.3848	7.60747	56.403
2.56_243.1711m/z		243.171	2.56			Y	Y			88.5688	107.928	102.028	83.5334	50.9931	188.472	289.76	222.927	174.61	305.394	191.283	157.459	284.715	7.13797	0	79.0435	0	52.7194	0.226741	9.83646	86.3382	0.00913991	64.3838	85.7688	244.246	104.318	127.221
2.57_314.2080m/z		314.208	2.57			Y	Y			34.3381	44.9221	42.9551	31.999	13.5808	73.411	92.7885	67.1581	87.0281	88.0683	77.5608	99.4229	97.0169	7.97764	0	3.44085	0.000166619	21.8402	7.92228	35.6641	64.2608	0	28.7714	34.4244	51.1063	44.8892	83.2446
2.57_812.4516m/z		812.452	2.57			Y	Y			10.0449	59.2117	5.94692	39.0881	14.617	3.24592	24.6812	9.70374	36.5841	14.8784	80.1282	92.4351	33.1272	0	0	0	0	0.0524919	59.8017	0	32.1598	0	11.0711	1.37679	0.0438453	23.6928	6.2232
2.57_539.1042m/z		539.104	2.57			Y	Y			0	3.31616	0.203839	3.83892	0.941863	375.172	30.2139	12.1903	14.6167	14.2463	11.945	12.4184	4.10625	0	0	4.93446	1.36497	0.795739	0	1.62073	0	0	3.00477	1.65919	10.0254	0.33613	1.9075
2.58_569.1137m/z		569.114	2.58			Y	Y			0.137277	7.86245	3.4048	0.505213	1.15827	632.613	97.4156	17.8265	94.6083	95.7625	1.44743	4.97449	5.00135	0.741271	0	7.67553	0.0920978	7.4218	3.89974	2.44452	0.365155	0	1.95137	0.0778424	9.90643	0.574305	0.652615
2.59_327.1324m/z		327.132	2.59			Y	Y			40.53	60.2462	73.3474	48.5599	30.0897	109.351	160.091	113.488	118.112	132.508	116.666	125.525	106.739	0	5.47606	61.061	8.71251	52.8913	17.8744	16.4644	65.363	2.30824	57.7665	66.6398	121.818	70.2475	116.305
2.59_736.3226m/z		736.323	2.59			Y	Y			159.234	153.949	104.718	116.105	38.1538	143.404	133.425	134.077	106.766	88.3308	120.5	198.257	93.3234	17.9063	0	4.05005	0	101.236	82.2212	24.0917	49.4331	0	89.9716	54.7036	140.715	135.774	299.824
2.59_652.1548m/z		652.155	2.59			Y	Y			0.311066	1.17668	0.833507	5.99391	3.84386	12.7883	10.5523	319.403	11.6901	11.7113	14.5423	19.0873	9.69881	0	0	0	0	3.09595	0	0	0	0	3.86651	0	6.42027	0.875198	0.378376
2.60_303.1350m/z		303.135	2.6			Y	Y			22.1317	24.7433	20.4738	10.0322	33.4612	39.926	27.5874	38.8535	51.1266	43.2545	34.9247	30.3596	26.7897	13.0775	34.9565	29.2707	28.6567	38.9657	27.2009	15.8973	10.1408	24.8458	20.7075	17.8299	25.5663	2.21973	6.55276
2.60_284.1611m/z		284.161	2.6			Y	Y			9.5138	52.1918	11.0637	11.0462	12.5655	52.3139	44.4071	49.9912	87.6625	63.427	44.7268	66.1222	121.531	0	0	18.4812	2.07233	16.8949	9.58894	14.8966	31.8838	0	7.88141	10.055	0	2.20404	3.14917
2.61_793.4527m/z		793.453	2.61			Y	Y			15.0778	209.302	60.6641	98.7863	142.246	255.317	308.37	240.513	376.41	212.227	502.704	437.645	251.376	0	0	2.27155	0	23.5821	0	0	40.8424	0	6.5301	59.8947	49.025	8.48332	96.7188
2.61_465.1973m/z		465.197	2.61			Y	Y			23.4038	105.373	44.5001	86.6979	110.558	183.396	162.04	180.938	200.132	124.095	283.972	234.617	211.006	1.83734	1.19126	28.131	5.59028	42.2854	13.3163	3.33368	22.7198	0	30.961	55.0613	78.4811	34.3559	47.8463
2.62_293.1505m/z		293.151	2.62			Y	Y			98.7362	123.55	148.186	101.392	70.2286	304.886	324.915	192.097	244.497	236.209	241.698	310.501	261.02	71.9082	25.7667	123.076	44.2086	107.968	75.3225	76.4715	197.816	13.0787	154.177	124.816	270.839	179.658	337.841
2.62_384.1549m/z		384.155	2.62			Y	Y			0	21.0489	14.7221	12.9331	15.832	74.0807	89.8577	71.391	95.9021	87.9289	73.2862	37.1612	50.0496	6.44353	5.85673	18.9882	7.9213	23.8914	8.1021	6.38424	8.7927	0	15.8285	11.8389	11.0688	3.975	4.57281
2.62_261.0889m/z		261.089	2.62			Y	Y			51.7654	51.9879	47.2924	31.7097	45.4929	169.218	113.332	124.475	132.488	112.025	107.055	70.5076	157.776	11.7995	67.9985	51.6605	3.58374	39.1484	43.964	30.1005	39.8941	2.35795	29.8469	77.032	93.4769	51.5202	109.764
2.62_582.3561m/z		582.356	2.62			Y	Y			0	0.531426	0	0	0.215078	98.3415	18.0634	74.6472	13.2784	50.9558	46.5855	7.18483	74.1534	0	0	0	0	0.0435111	0	0	0	0	0.122589	0	0	0	0.753296
2.63_612.3701m/z		612.37	2.63			Y	Y			2.1414	15.1129	0.526472	1.56857	2.0858	859.746	272.718	718.119	182.077	572.32	521.125	131.535	791.745	0	0	0	0	0	0.076594	0	0	0	0.686185	0	0	0.839221	1.08528
2.63_358.1990m/z		358.199	2.63			Y	Y			6.43258	54.7856	58.578	41.9729	39.3208	151.639	184.257	250.991	186.907	203.516	220.366	132.428	171.3	1.73932	1.26211	4.32514	2.70636	31.237	0.00976608	0.744896	8.61159	0.0323349	0	15.6703	45.4076	3.95566	46.2988
2.63_593.2532m/z		593.253	2.63			Y	Y			37.9383	149.496	98.6756	122.463	125.533	157.942	222.597	230.345	180.355	176.209	235.855	268.543	200.313	0	1.99974	43.298	6.47869	83.0408	35.4305	2.73951	63.1515	0	72.437	92.8486	144.362	61.1058	119.15
2.64_687.2954m/z		687.295	2.64			Y	Y			54.9457	116.756	75.7824	65.0315	134.104	576.923	260.007	390.876	195.086	281.555	188.398	229.288	246.76	7.64891	3.93557	107.046	33.8787	84.5871	13.3247	12.6369	71.9648	0	72.5871	96.2676	150.062	58.5716	103.371
2.64_356.1797m/z		356.18	2.64			Y	Y			5.60692	18.4715	3.16526	3.69774	5.89781	27.1097	34.2493	36.0884	45.817	49.9943	42.9126	12.3925	30.5891	1.87041	0	5.37207	0	14.5273	0	2.82156	0	0	0	2.24696	2.75289	0	3.93372
2.65_871.2042m/z		871.204	2.65			Y	Y			0	4.18136	3.01883	0.489076	3.34444	43.5149	35.7879	1478.1	23.7997	23.9947	25.3316	31.3337	8.96572	0	0	1.98237	1.89522	0.896866	0	0	0	0	0	0	0	0	0.0598202
2.67_316.1867m/z		316.187	2.67			Y	Y			3.32063	26.6822	15.527	14.1457	9.36796	75.7874	78.0362	63.8149	98.2519	81.4383	84.1298	77.1745	83.6159	0	0	0.273239	0	5.14288	0.0573193	0	8.97355	0	4.68526	0	34.0235	11.1471	25.7786
2.67_286.1769m/z		286.177	2.67			Y	Y			4.75504	40.8901	23.0386	19.6479	23.6928	80.9359	79.7445	83.505	100.486	104.666	99.2446	79.1704	89.9685	4.26251	5.74352	4.27305	0.209229	5.31255	1.75696	2.61547	9.24398	0.206366	5.20166	3.1524	28.3673	11.0464	21.1371
2.67_469.0824m/z		469.082	2.67			Y	Y			64.9737	60.6253	6.24134	58.6508	81.9344	42.6099	19.7898	29.7056	21.6557	23.4528	194.162	16.0446	16.6315	87.5158	181.936	153.875	47.5804	161.611	108.816	125.061	28.5698	164.825	120.626	7.52	11.5349	46.0935	0.105945
2.68_933.4378m/z		933.438	2.68			Y	Y			0	5.08875	0	0	80.3851	71.1243	224.782	148.577	168.496	154.813	228.822	103.09	131.949	0	0	0	0	0	0	0	0	0	0	0	0.122339	0	0
2.68_884.3422m/z		884.342	2.68			Y	Y			0	9.02897	0	2.68275	4.09031	19.7114	13.7753	15.6383	28.5718	7.79096	500.948	49.1745	5.19187	0	0	0	0	3.13814	0	0	0	0	4.99736	0	6.47677	1.81707	0
2.68_241.1188m/z		241.119	2.68			Y	Y			41.0082	33.5709	34.5119	15.3006	1.81988	12.4706	2.98637	2.25042	10.5339	0.116816	7.45579	0.120542	0.0129342	46.3068	8.5216	26.4566	22.0201	47.0772	32.8655	64.9395	98.4937	5.79938	19.0608	47.718	54.9836	19.3079	96.0562
2.69_588.2222m/z		588.222	2.69			Y	Y			16.4043	181.651	111.666	130.932	102.43	386.645	404.029	338.09	348.071	262.929	487.901	500.239	302.318	8.51682	0	28.3153	3.1186	91.7022	19.0385	11.1272	53.1885	1.81955	58.6437	17.799	186.394	46.1375	143.585
2.70_642.3514m/z		642.351	2.7			Y	Y			3.05629	103.604	25.317	54.709	87.2883	138.269	228.59	105.622	198.415	96.3845	232.703	321.605	163.659	1.88509	0	1.48161	0	11.3143	3.49417	0	15.2431	0	11.0365	32.6006	30.6751	3.55691	37.148
2.70_383.0915m/z		383.091	2.7			Y	Y			82.8357	84.8842	65.2963	67.4813	91.7097	23.3818	18.3806	7.34662	20.5374	22.476	12.7853	22.0164	12.3356	2.22117	6.49564	2.52611	6.20294	1.71907	13.3188	28.1238	14.3856	15.5402	10.1572	65.5484	107.316	108.347	75.8638
2.71_1008.5077m/z		1008.51	2.71			Y	Y			0	89.6032	4.28423	0	120.322	170.731	247.36	572.042	341.605	427.209	807.718	278.026	388.996	0	0	0	0	1.93528	0	0	0	0	0	0	3.36675	0	0
2.73_555.2707m/z		555.271	2.73			Y	Y			202.733	367.795	341.02	211.037	295.849	440.858	703.5	702.422	371.366	395.081	403.443	392.868	464.546	256.472	417.924	482.162	495.836	667.67	199.099	219.035	291.764	234.122	315.642	344.849	409.79	310.727	441.736
2.73_576.2393m/z		576.239	2.73			Y	Y			21.1096	119.601	68.2544	46.9965	69.106	188.535	274.416	269.099	229.085	188.513	246.139	225.593	183.948	26.4035	31.4385	62.9221	29.6933	114.067	20.9347	22.5759	33.4607	21.7136	32.4616	38.186	112.043	32.3251	43.2569
2.73_394.1948m/z		394.195	2.73			Y	Y			5.72391	41.2402	30.1517	43.1982	45.4157	52.181	51.977	29.7955	78.6248	36.8417	57.64	97.4696	26.4752	3.05191	0	2.55688	0.270566	2.25251	21.8311	67.7649	5.51518	0.80385	15.9558	27.0028	94.3621	43.9664	92.7316
2.74_1017.4818m/z		1017.48	2.74			Y	Y			169.726	153.585	25.7552	174.143	23.0003	17.2446	75.3184	82.2016	99.2684	4.85111	86.1774	455.528	94.9072	0	0	0	0	137.243	137.605	0	127.765	0	48.3898	42.61	74.776	235.876	220.851
2.74_261.0916m/z		261.092	2.74			Y	Y			10.4919	34.1848	17.4623	19.3199	22.7771	82.9454	72.3587	76.0903	57.2995	36.2677	37.9042	28.5437	49.296	33.1287	69.0345	49.4418	24.9225	45.4655	26.4224	23.3194	31.1335	9.2507	22.5095	14.2007	34.1277	15.2275	35.2185
2.74_348.1568m/z		348.157	2.74			Y	Y			8.51789	33.7604	41.105	24.2678	28.9228	68.7145	80.8891	66.6907	51.0394	62.5852	58.1988	63.0628	72.9187	0	0	16.5247	5.44517	38.1118	9.84251	4.91361	20.2442	0	15.0264	42.9585	30.697	8.29326	34.1552
2.74_912.4835m/z		912.484	2.74			Y	Y			0	48.8608	0	4.48808	14.6171	59.9589	76.5415	11.4624	186.269	15.9677	223.376	224.357	111.81	0	0	0	0	0.154688	0	0	0	0	0	0	0	0	0
2.74_343.0982m/z		343.098	2.74			Y	Y			8.36494	13.7146	7.00777	4.99284	3.25008	13.2204	10.6745	12.5025	25.6748	17.7948	15.037	23.2446	13.0239	4.75656	3.43102	7.63959	5.09273	16.7205	6.59116	9.17242	1.22937	5.48198	9.50323	4.51239	5.70616	0.824869	13.1624
2.75_295.2114n	295.211	316.186	2.75			Y	Y			26.9812	120.366	81.586	72.3765	66.6154	183.319	221.361	211.72	216.027	227.481	283.124	223.361	268.941	0.657908	2.23001	29.9584	0.113124	49.3971	14.6476	4.3286	34.4778	0	41.2136	27.8663	82.06	44.5006	99.5961
2.75_286.1770m/z		286.177	2.75			Y	Y			17.046	72.2795	44.0535	28.1454	37.6859	125.469	118.039	134.79	124.346	146.259	174.631	104.019	175.907	0.0461763	1.54766	9.66785	0	17.6274	0.123718	0	29.314	0.268241	21.0999	15.8683	39.52	29.9344	39.3736
2.76_701.3106m/z		701.311	2.76			Y	Y			70.6586	183.451	136.06	103.997	140.083	532.781	278.51	257.303	265.038	623.671	482.96	338.802	437.61	0	4.00904	41.5272	15.4112	95.1246	41.779	15.1968	29.8116	5.46942	90.0511	97.9297	220.461	105.283	150.87
2.76_229.1172m/z		229.117	2.76			Y	Y			27.0553	18.2404	34.8594	14.2976	12.4675	17.5552	27.2845	43.1742	11.795	12.1544	29.8475	6.81398	1.69895	32.6855	24.0967	26.7538	21.1769	32.5453	17.0864	1.76505	3.91934	0.516489	15.0322	12.1829	14.0939	9.62994	55.9048
2.77_129.0558m/z		129.056	2.77			Y	Y			215.83	317.851	175.543	106.768	96.1007	281.939	218.861	266.256	326.54	369.356	402.919	227.716	288.939	118.255	101.429	177.719	136.559	208.865	215.085	321.438	147.674	215.99	157.876	181.601	78.9703	110.032	361.955
2.77_259.1314m/z		259.131	2.77			Y	Y			50.8157	51.7129	75.8512	53.9894	29.566	59.0517	39.0172	21.4358	56.3958	21.2836	17.5232	16.8946	4.25985	0.410118	6.74067	1.79413	3.67412	45.0113	69.6633	18.487	0	0	23.5494	33.8034	35.946	29.1406	87.2711
2.77_569.1150m/z		569.115	2.77			Y	Y			1.21004	3.31402	1.86204	0.527642	2.23504	230.877	96.896	12.9991	190.497	138.323	7.04479	4.40138	4.23529	0	1.71448	1.7019	0.769489	2.95491	0	2.06569	0.211557	0	0.0350951	0	3.51244	0	0
2.77_276.0034m/z		276.003	2.77			Y	Y			13.1167	29.2461	5.79988	2.5017	1.81793	15.2588	12.2073	14.5251	26.5645	22.1003	27.3809	4.97155	16.1134	0	0	0	1.52894	9.04572	9.3492	23.8766	4.11508	8.13785	0	7.18727	2.25601	2.49303	18.2402
2.77_484.2386m/z		484.239	2.77			Y	Y			14.7766	106.249	51.4624	34.9717	45.9285	121.804	108.739	107.409	141.194	107.528	184.133	174.411	164.442	4.69853	3.09263	3.5266	0	13.6547	10.6274	4.48667	30.963	1.61114	14.2025	17.8793	41.9134	16.6863	55.0958
2.77_300.1915m/z		300.192	2.77			Y	Y			1.38645	27.9928	21.9296	13.8665	0	47.5606	62.0019	75.9253	56.207	61.9649	60.2179	62.176	67.2284	0	0	0	0	3.87843	0	0	1.41623	0	5.42984	3.80693	13.2158	6.80135	24.837
2.77_275.1031m/z		275.103	2.77			Y	Y			20.9497	20.476	27.3038	10.396	1.67353	6.54169	5.2063	4.57171	6.84741	0	0.249197	0	0	46.4524	15.5404	11.9341	11.718	29.7035	18.5026	41.406	72.0784	0	6.17523	34.1487	59.2924	15.8803	81.6955
2.77_357.2127m/z		357.213	2.77			Y	Y			93.5814	161.112	154.413	118.882	95.358	329.614	375.896	318.682	317.387	326.363	354.708	363.966	364.154	39.9195	4.68362	83.0454	3.80928	131.968	69.9704	61.9436	166.058	0	117.176	154.02	219.312	164.007	274.738
2.77_152.0491n	152.049	197.041	2.77			Y	Y			154.727	212.083	129.086	93.8335	82.9664	203.757	186.296	200.762	268.55	244.778	250.608	168.861	201.307	99.9308	84.9217	123.752	106.726	144.872	170.778	205.119	110.892	150.993	118.19	123.447	51.5676	83.4803	222.858
2.77_350.1710m/z		350.171	2.77			Y	Y			23.7556	29.2334	34.6893	30.4563	34.0667	77.8886	93.6812	98.8592	85.4909	94.2633	82.7422	94.9919	116.055	1.76134	2.56379	20.0498	0.0594661	9.3013	7.12057	3.06407	22.2697	0.0223714	20.3258	11.3509	50.7452	31.0059	24.8874
2.77_1192.3897m/z		1192.39	2.77			Y	Y			0	0	0	0	0	0	0	0	0	0	0	0	0	0	129.983	239.298	277.694	265.91	0	0	0	0	0	0	0	0	0
2.77_605.7939m/z		605.794	2.77			Y	Y			0	0	0	0	0	7.86564	35.2239	17.5509	4.62814	23.4202	21.1904	0	53.7382	0	0	0	0	0	0	0	0	0	0	0	0	0	0
2.78_263.1400m/z		263.14	2.78			Y	Y			59.9999	67.4135	78.7958	53.7998	56.8275	126.231	130.333	117.355	93.2463	151.411	108.283	100.151	144.498	23.8131	0.914043	86.5219	10.6085	67.0147	25.5675	42.2761	68.8249	3.64351	53.3148	90.5662	157.167	83.0154	116.751
2.78_331.1188m/z		331.119	2.78			Y	Y			202.631	218.423	222.949	205.484	250.242	53.6573	63.1396	64.6808	40.398	68.795	60.1459	46.0661	49.5733	14.6788	17.2969	51.6376	21.0002	30.016	12.528	14.4826	19.8946	0	19.7643	239.715	268.783	221.18	202.081
2.78_649.8019m/z		649.802	2.78			Y	Y			0	11.4186	0	8.59877	82.9337	13.3455	31.7489	77.325	52.5373	21.7971	120.55	114.892	48.6399	0	0	0	0	0	0	0	0	0	0	0	0	0	0
2.78_1192.8931m/z		1192.89	2.78			Y	Y			0	0	0	0	0	0	0	0	0	0	0	0	0	0	74.293	129.383	204.526	197.252	0	0	0	0	0	0	0	0	0
2.79_380.1853m/z		380.185	2.79			Y	Y			50.9063	108.746	127.709	81.1417	63.6865	232.181	328.456	200.411	272.152	207.94	249.838	253.135	243.855	14.1759	8.33278	57.9492	4.24561	84.8042	31.2969	17.5578	107.861	5.79906	81.3675	114.213	148.883	86.8213	169.757
2.79_422.1893m/z		422.189	2.79			Y	Y			23.0793	85.6845	59.1346	61.1674	55.1045	137.828	162.149	202.824	168.617	133.273	199.697	184.607	183.376	9.91922	7.72106	43.7959	6.75658	47.4612	40.7223	34.1245	29.0348	6.84663	28.0957	48.7743	52.9134	31.8458	38.6883
2.79_1349.9452m/z		1349.95	2.79			Y	Y			0	0	0	0	0	0	0	0	0	0	0	0	0	0	0	0	0	0	157.015	0	0	182.678	5.67611	27.9756	0	0	0
2.80_868.3495m/z		868.35	2.8			Y	Y			3.1416	58.7724	23.9607	6.46251	37.6392	73.7402	73.1836	27.054	102.52	48.7732	134.974	83.441	48.9219	0	0	0	0	0	13.3024	0	0	0	0	7.11304	15.8776	4.76864	53.2843
2.81_271.0822m/z		271.082	2.81			Y	Y			10.4711	7.46279	2.6361	11.2996	9.70102	7.12562	34.417	50.1183	66.3419	57.679	14.5221	58.3311	7.78832	5.05292	2.39066	1.31358	0	5.70375	18.2611	8.33259	13.0485	4.66321	15.2968	3.256	29.271	2.51742	3.41563
2.82_318.1483m/z		318.148	2.82			Y	Y			0	35.8112	19.0542	5.25013	11.1559	52.4066	36.453	46.8725	42.5712	53.5383	44.7823	35.2796	50.205	0	0	10.7593	0	28.8591	0	0	7.1916	0	3.16335	12.042	13.1473	3.30152	13.657
2.83_306.0770n	306.077	305.07	2.83			Y	Y			167.947	118.44	499.623	472.557	263.79	833.728	5757.11	5337.97	6935.39	5959.2	5039.79	5225.72	4874.18	4911.55	5559.31	6589.92	5963.1	6307.03	6005.57	5633.83	4023.1	6067.52	5515.75	136.547	506.722	707.6	571.894
2.83_389.0223m/z		389.022	2.83			Y	Y			1.10157	4.01423	2.28824	7.41474	3.7592	12.07	136.167	143.702	159.084	165.569	136.59	135.863	123.181	153.707	171.656	196.164	194.071	184.8	181.473	184.885	108.256	189.575	146.625	0.586207	7.86041	3.98731	3.04421
2.83_327.1448m/z		327.145	2.83			Y	Y			0	3.87513	0.314027	0.157139	2.89313	54.4191	30.4146	20.1074	90.1431	29.4523	2.57137	63.0517	26.5858	25.0364	28.1726	25.7742	33.8424	32.367	0	0	0	0	0	0.00633169	7.0099	0	0
2.83_323.1609m/z		323.161	2.83			Y	Y			80.962	37.8341	40.6081	57.2274	2.31658	1.04049	0.657672	2.63194	1.99123	3.35481	2.89667	2.17407	1.09799	1.45772	2.65947	3.35671	0.0406519	1.87088	0	0	0	0	1.66191	110.741	21.0509	0	45.8075
2.83_225.1124m/z		225.112	2.83			Y	Y			0	0	0	0	1.42524	0	29.9006	34.322	36.8421	30.3906	16.1347	26.9501	21.7854	11.688	29.6069	28.7951	16.3211	25.5513	24.0585	22.8119	0.67939	15.5394	19.9771	0.0113868	0	1.68539	0
2.84_244.1784n	244.178	281.139	2.84			Y	Y			63.2445	73.4648	96.5486	76.0645	11.1527	756.793	757.78	621.243	1592.31	776.833	214.252	1142.94	718.688	465.145	521.767	604.821	570.585	689.208	23.1376	24.1417	85.6139	0.813174	59.838	56.1184	275.015	143.714	188.025
2.84_697.8298m/z		697.83	2.84			Y	Y			0	135.165	20.7188	126.203	556.562	476.894	756.766	680.03	425.942	594.464	626.501	613.499	798.465	0	0	5.70767	0	55.3974	6.21936	0	25.5625	0	20.1861	84.1361	60.9078	0	97.1007
2.84_698.3314m/z		698.331	2.84			Y	Y			7.84731	152.406	43.2988	124.823	370.356	387.902	569.035	529.513	351.033	474.947	500.492	466.069	595.867	2.18797	0	7.27084	1.10834	53.0084	28.9708	0	31.1216	0	31.6509	111.895	133.329	25.8811	106.075
2.84_643.2906m/z		643.291	2.84			Y	Y			96.7191	166.576	99.9946	129.817	112.422	171.735	172.985	189.949	201.106	159.161	239.859	301.008	236.769	40.1034	0	27.2588	0	102.173	137.988	60.2597	106.772	0	73.2375	75.4635	115.257	153.999	154.696
2.84_823.3510m/z		823.351	2.84			Y	Y			37.1545	72.9079	62.4369	72.0511	21.0643	190.75	134.764	137.825	120.699	110.65	164.046	222.084	100.149	6.21528	0	8.39596	0	60.8539	12.9215	3.82253	31.3248	0	51.9669	26.2373	129.893	74.0165	170.077
2.84_708.8201m/z		708.82	2.84			Y	Y			0	2.99869	0	0	59.9706	49.7482	99.1394	70.5625	32.8884	64.5205	60.5148	56.8678	77.7643	0	0	0	0	0	0	0	0	0	0	4.53156	0	0	0
2.84_897.4979m/z		897.498	2.84			Y	Y			7.26215	85.9618	2.70888	15.9188	18.3905	58.3532	127.531	69.5304	193.464	86.3443	245.782	217.732	129.254	0	0	0	0	1.32873	0	0	0.318906	0	0	0	0.23699	5.46621	11.5888
2.84_1396.6707m/z		1396.67	2.84			Y	Y			0	6.42562	0	4.71702	152.524	113.068	285.557	239.382	121.573	163.56	184.408	180.488	224.651	0	0	0	0	0	0	0	0	0	0	0	0	0	0
2.84_910.3862m/z		910.386	2.84			Y	Y			30.6049	93.4434	57.324	82.8894	43.2694	136.071	70.235	124.9	35.3545	71.0852	53.0147	132.732	39.3428	0	0	0	0	69.2088	2.53994	0	0	0	19.9439	14.696	39.1999	93.983	93.7084
2.84_411.0991m/z		411.099	2.84			Y	Y			4.10163	18.8038	9.71768	5.607	10.3426	38.409	51.1055	35.4642	89.7889	47.6382	14.4065	59.2897	35.3956	29.8929	28.4361	43.5404	22.6609	24.5657	7.15199	3.22347	3.37124	0	3.23062	1.52384	10.0173	5.45363	5.64048
2.84_230.1035m/z		230.103	2.84			Y	Y			4.69311	12.1895	2.38772	0	1.23766	0	0	0	0	0	0	0	0	22.5785	19.3394	0	0	29.3009	0	20.6814	7.75474	3.61207	6.17509	0	2.59975	0	0
2.84_456.3162m/z		456.316	2.84			Y	Y			0	36.2185	8.98356	1.64759	0	52.5382	61.6185	33.753	55.5973	31.0282	44.7226	30.3788	58.4836	0	0	0	0	1.78857	0	0	0	0	0	0	0	0	8.0727
2.85_713.3890m/z		713.389	2.85			Y	Y			1.20859	165.179	40.5931	135.567	192.567	181.272	232.761	165.992	354.868	131.694	405.911	397.774	156.433	3.70395	0	4.17303	0	11.5068	0	0	11.1773	0	8.3198	11.9066	69.8741	0	24.3937
2.85_1113.4862m/z		1113.49	2.85			Y	Y			0	0.00137081	2.94763	1.1803	0	0	0	0.571487	5.88707	31.2987	532.344	27.4441	0.254988	0	0	0	0	0	0	0	0	0	0	0	0	0	2.88876
2.87_741.4073m/z		741.407	2.87			Y	Y			94.672	216.599	63.6401	125.18	57.0393	157.986	177.815	119.38	219.757	92.0598	290.836	473.322	197.284	23.9443	0	33.1796	0	77.0693	129.369	46.6887	159.282	0	42.7502	64.4721	60.2638	139.512	203.698
2.87_802.3694m/z		802.369	2.87			Y	Y			15.0763	69.1394	11.861	84.5605	63.0195	101.576	187.935	163.158	148.273	27.8633	201.183	408.846	184.355	0	0	0	0	0	6.92666	0	26.5323	0	3.45791	7.58124	23.4094	15.0947	22.6043
2.88_408.1769m/z		408.177	2.88			Y	Y			2.96031	53.0811	44.4684	40.4603	65.8546	119.746	158.692	146.525	148.922	125.47	176.397	128.298	119.492	0	0	28.6048	0	42.0599	0	0	12.8107	0	18.2525	39.6787	37.6205	11.0794	41.7128
2.88_618.7811m/z		618.781	2.88			Y	Y			0	0	0	0	0	19.1306	67.5171	60.3897	44.2259	65.5542	109.524	16.2675	54.4146	0	0	0	0	0	0	0	0	0	0	0	0	0	0
2.89_497.2667m/z		497.267	2.89			Y	Y			15.1612	82.9082	52.9105	22.3425	30.3786	197.792	207.232	228.694	160.209	212.742	179.317	184.312	299.256	4.32966	0.114005	56.3458	0.489489	54.657	3.72812	1.65257	3.97582	0.0780515	11.9304	5.99255	118.979	7.96835	32.2047
2.89_468.1487m/z		468.149	2.89			Y	Y			3.31261	38.1175	8.89924	18.8262	46.4418	126.005	43.244	158.064	132.761	167.574	57.8323	177.709	99.9471	138.831	52.2481	72.2759	98.6797	127.936	19.9846	16.9475	13.7917	8.17887	28.5807	18.771	21.4324	13.9988	17.9613
2.89_1237.5664m/z		1237.57	2.89			Y	Y			0	0	0	0	0	50.1997	161.006	180.213	134.284	128.868	323.108	34.446	160.51	0	0	0	0	0	0	0	0	0	0	0	0	0	0
2.89_428.2459m/z		428.246	2.89			Y	Y			0.000230035	20.5112	4.32328	9.19322	20.8052	29.018	42.3105	70.7646	37.4661	45.6139	80.5992	112.998	42.1367	0.218044	0	0.0609133	0	7.91318	0	0	0.143414	0	0.0504006	2.55745	9.73545	1.32503	5.52732
2.89_162.0565m/z		162.056	2.89			Y	Y			28.9747	18.5495	22.665	8.31591	19.6228	0	0	0	37.8457	0	0	0	0	0	0	0	0	0	8.3855	0	9.7202	9.10606	0	3.49353	3.06188	4.32543	5.83998
2.89_300.1916m/z		300.192	2.89			Y	Y			15.8949	56.9351	41.9691	29.043	27.1422	77.098	95.9238	135.241	88.6317	109.796	104.799	97.0985	124.905	0	0	14.3083	0	12.7848	0	0	16.5235	0	8.20434	10.1423	46.2366	13.2773	41.598
2.90_298.1633n	298.163	343.197	2.9			Y	Y			406.705	600.367	640.354	656.062	581.85	679.57	734.558	727.336	694.77	721.778	732.254	614.998	761.108	40.4295	60.7012	227.541	53.9723	356.645	186.722	200.786	273.846	122.381	261.374	495.824	880.083	466.415	555.999
2.90_326.2071m/z		326.207	2.9			Y	Y			7.90324	69.1493	30.5948	36.4318	42.7172	116.639	106.849	104.704	108.115	125.965	143.134	90.1201	133.875	0	0	12.9751	0	18.1924	6.43782	0	23.7204	0	6.61053	11.3765	19.6337	10.8801	27.0146
2.90_632.2730m/z		632.273	2.9			Y	Y			5.93397	56.1979	29.0554	27.336	32.2234	93.8778	149.076	133.642	145.077	69.9318	136.38	225.561	127.906	3.15049	0	0	2.71379	33.2525	4.6685	3.11889	19.5901	0	14.9583	26.7455	53.2195	43.6045	68.9199
2.90_632.7777m/z		632.778	2.9			Y	Y			0	0	0	2.69936	0	0	4.89595	17.6678	9.45511	0	15.8838	63.2084	19.0503	0	0	0	0	3.42224	0	0	0	0	0	0	0	5.35614	0
2.91_359.2047n	359.205	358.197	2.91			Y	Y			67.247	253.965	176.523	117.408	153.164	545.618	658.435	649.707	486.053	602.6	542.588	434.105	581.641	21.9571	26.1091	149.102	43.7115	157.516	58.655	18.8107	92.7086	4.84408	124.733	129.518	240.497	108.621	181.464
2.91_286.1770m/z		286.177	2.91			Y	Y			22.7698	87.9407	55.2747	42.9077	60.6865	157.356	178.493	178.058	187.818	217.701	199.247	173.569	225.633	1.87593	3.24124	16.1007	7.40493	39.8023	9.7697	3.0248	46.3274	0	33.3194	17.6078	52.6706	44.2875	58.8688
2.92_364.1849m/z		364.185	2.92			Y	Y			14.4085	15.541	24.9116	21.3285	0	54.9216	65.3992	45.7966	51.5107	42.3658	47.3021	84.544	54.0283	0	1.56651	12.5509	0	2.3685	0	3.29635	15.3373	0	13.1705	28.403	44.8442	29.6053	54.981
2.92_317.1944n	317.194	316.187	2.92			Y	Y			196.996	331.411	296.241	257.659	264.187	581.132	580.01	483.66	517.014	576.625	577.537	705.212	618.393	98.17	24.2961	139.098	56.0196	221.006	153.751	147.987	350.891	34.2211	240.86	258.646	399.342	300.227	442.096
2.92_121.0295m/z		121.029	2.92			Y	Y			20.2433	32.5611	15.5194	10.6292	7.4758	12.591	10.9523	21.1625	33.9472	34.0209	18.5804	11.4386	9.43834	11.5796	0	13.1854	14.7435	20.5938	0	5.66234	5.19392	1.40855	0	15.0475	7.55291	4.945	12.2648
2.94_565.1613m/z		565.161	2.94			Y	Y			0.683174	16.1303	3.91572	5.49478	19.9508	211.172	189.762	114.476	71.8509	40.1879	33.819	70.0259	26.2326	1.13579	0	6.02989	164.371	15.5087	0	2.30144	26.308	0	3.96372	0	12.6426	4.97595	5.09355
2.94_401.2261m/z		401.226	2.94			Y	Y			8.75738	48.5729	29.7778	15.6272	27.6114	55.4967	41.0691	54.9015	66.8057	82.2116	68.6788	53.9168	61.7811	1.56532	2.2808	8.62506	1.1417	18.9162	0	2.23547	14.4751	3.97341	10.5197	6.1385	25.4831	17.6024	18.9527
2.94_332.1231m/z		332.123	2.94			Y	Y			13.1992	30.8044	7.32416	22.321	28.1628	25.7647	6.16932	17.7103	41.7154	9.5517	35.8757	42.1736	16.9079	0	0	0	0	2.20543	33.7941	24.7182	15.9216	5.99452	7.36267	19.7824	0	18.8028	19.8914
2.95_873.3824m/z		873.382	2.95			Y	Y			7.28132	192.903	45.0817	111.651	85.0038	185.877	153.875	248.394	347.492	132.75	403.481	470.212	183.089	0	0	0	0	11.3408	7.45317	2.80477	19.2461	0	33.6325	20.0231	58.909	22.1855	55.4001
2.96_348.1567m/z		348.157	2.96			Y	Y			13.7709	41.7495	33.7249	27.3341	41.511	81.8438	82.2637	99.9646	99.7376	94.2619	124.559	107.302	91.2805	2.25914	0	6.30423	1.09497	19.7522	9.70021	10.7634	14.2183	1.91748	30.0215	41.4853	47.2522	26.5825	40.6164
2.97_227.1273m/z		227.127	2.97			Y	Y			26.9041	17.5349	12.5902	11.7534	0	99.5158	92.0421	74.4441	123.111	85.6007	81.7271	82.9836	82.4584	10.1737	0	3.48165	3.52912	4.22755	80.9515	104.912	83.232	116.856	82.0423	39.7208	59.6864	64.4862	27.6459
2.97_935.3555m/z		935.356	2.97			Y	Y			0	107.025	10.3505	27.6554	35.8337	168.961	194.711	169.454	290.633	91.0684	376.585	362.81	209.57	0	0	0	0	0	0	0	5.36503	0	2.45465	0	14.9414	3.41311	9.84594
2.97_763.8539m/z		763.854	2.97			Y	Y			0	0	0	18.6957	10.5737	1.35433	0	14.3548	59.7693	0	27.3391	44.6664	0	0	0	0	0	0	0	0	0	0	0	0	0	0	0
2.97_243.1711m/z		243.171	2.97			Y	Y			146.337	123.752	169.787	96.8834	77.3613	301.435	311.097	213.45	201.238	296.292	213.064	215.114	293.997	60.7847	14.1923	142.065	46.6511	132.108	74.1332	96.2149	199.41	4.34144	131.959	203.249	368.108	197.459	279.062
2.98_269.1129m/z		269.113	2.98			Y	Y			0.558025	1.99851	1.06337	4.45705	2.70876	0.919081	66.7717	120.736	2.89548	0.000986203	1.70654	0.214044	0.394682	52.1413	133.189	103.49	58.8497	50.9079	0	0.600932	6.75957	19.4531	19.7792	0.0295054	29.2028	0.124129	3.30531
2.99_255.0886m/z		255.089	2.99			Y	Y			70.6684	132.745	49.4773	43.2826	92.8084	65.5881	68.0907	115.745	89.8484	125.02	117.959	118.413	106.081	105.621	87.5302	72.4369	68.2768	81.3422	80.7764	74.9064	66.8043	113.154	64.7034	57.9469	51.955	41.5679	66.9206
2.99_665.3523m/z		665.352	2.99			Y	Y			1.62716	103.957	15.0454	30.2461	58.1921	159.394	178.998	182.312	241.606	165.918	381.026	174.649	176.411	0.161159	0	12.3258	1.44365	16.9176	2.2218	3.26547	4.99924	0	0	1.97118	27.6197	0	1.24408
2.99_803.3909m/z		803.391	2.99			Y	Y			0	57.8915	17.4088	21.2401	97.4048	132.499	138.71	113.491	165.375	134.472	161.095	164.333	110.679	0	0	0	0	3.92148	14.4974	11.5656	0	0	0	10.8016	31.4289	8.83784	6.39156
2.99_963.4697m/z		963.47	2.99			Y	Y			0	28.5907	1.05123	0	110.681	92.4925	87.4699	59.5655	174.848	78.1177	237.616	134.88	95.0152	0	0	0	0	0	0	0	0	0	0	0	0	0	0
2.99_286.1771m/z		286.177	2.99			Y	Y			117.469	277.659	169.8	159.414	301.95	339.197	323.283	465.904	312.905	474.185	390.676	319.455	475.467	81.7095	72.3238	230.202	75.6895	180.498	103.463	105.579	204.979	23.852	143.79	162.936	194.27	136.364	188.72
2.99_633.2060m/z		633.206	2.99			Y	Y			330.783	79.247	188.724	63.4817	47.458	210.012	226.658	143.618	239.64	117.472	144.833	238.019	169.021	334.036	561.534	632.656	267.404	399.202	108.715	350.849	210.101	152.258	242.662	328.44	297.832	138.197	264.66
2.99_354.1619m/z		354.162	2.99			Y	Y			2.94645	9.20392	3.29969	1.85281	18.1345	16.9691	9.88833	24.898	13.5005	23.6912	23.9869	14.8775	26.6296	2.65962	0	3.50059	2.90094	5.35044	0	0	2.71266	0	0	8.2902	7.84744	0.596535	1.69822
3.02_881.4337m/z		881.434	3.02			Y	Y			0	13.8841	5.81166	3.28794	0	34.7612	11.7378	4.2955	23.2176	47.9793	31.7292	17.2589	45.4673	0	0	0	0	0	0	0	0	0	0	0	9.1317	0	0
3.02_373.2072m/z		373.207	3.02			Y	Y			3.02625	22.2233	12.8961	10.4581	25.0811	21.6972	33.8543	32.0845	29.4235	27.7748	36.306	27.1383	26.5117	0	0	0	0	0	2.10563	0	6.76488	0	5.60132	9.274	9.78273	7.23807	12.6219
3.03_596.3295m/z		596.33	3.03			Y	Y			0	72.7576	23.8256	31.8116	62.0019	63.5964	48.9851	40.2317	59.4745	50.3763	58.6872	48.4706	81.709	0	0	5.9398	0	32.0384	3.43051	0	6.76333	0	8.71088	9.02984	12.9191	3.10551	4.39516
3.04_527.1165m/z		527.116	3.04			Y	Y			0.736868	12.6369	6.70776	8.12794	3.94877	14.9608	25.7602	71.8833	32.6993	64.4101	124.937	51.1521	131.82	140.37	262.514	294.521	189.213	225.574	62.305	138.9	11.5982	155.79	75.7264	3.688	7.03143	0.733858	1.03034
3.04_445.1618m/z		445.162	3.04			Y	Y			102.61	155.86	113.661	124.358	144.468	189.305	186.493	224.239	179.443	226.583	267.338	242.522	219.113	81.9238	128.131	140.484	92.3759	130.847	93.0034	99.4459	110.797	120.04	107.981	105.459	123.279	85.6211	120.363
3.04_220.0613m/z		220.061	3.04			Y	Y			0	0	0.00130039	0	0	32.196	27.0573	15.8763	31.6473	22.1836	12.2154	19.1209	24.4615	2.32155	12.3572	30.5735	0	0	2.87611	0	0	0	6.56103	0	3.69211	0	0
3.04_241.1067m/z		241.107	3.04			Y	Y			5.96046	9.26347	10.2704	7.10954	9.4245	5.87381	57.6516	4.0557	71.1524	56.8039	47.7543	59.2375	5.35084	51.9271	63.9777	61.8771	57.5005	58.6126	6.33105	14.1526	4.83927	5.03553	6.12908	6.68063	14.2474	6.27858	1.64917
3.06_630.2627m/z		630.263	3.06			Y	Y			193.743	615.231	323.978	510.703	342.042	525.705	565.119	489.353	731.58	389.433	853.197	1092.87	608.579	216.65	99.0358	137.431	40.9169	360.762	338.144	70.1389	382.723	67.1041	404.035	277.272	354.298	394.728	530.826
3.06_445.2233m/z		445.223	3.06			Y	Y			111.382	182.052	148.225	148.037	179.015	225.621	226.561	257.141	222.631	261.839	310.144	266.341	269.209	83.4334	89.4287	132.357	89.3171	152.518	114.176	94.0179	129.462	111.716	129.98	140.562	146.627	117.456	171.804
3.06_421.2028m/z		421.203	3.06			Y	Y			9.64287	50.6726	22.1543	23.7235	21.1849	84.7394	81.9206	96.5602	103.525	106.604	99.0613	98.7244	95.3104	3.47373	1.37009	20.2883	7.01807	21.2761	8.7245	5.86054	8.08637	2.78326	10.79	26.0745	30.0747	23.6329	23.4326
3.06_427.2142m/z		427.214	3.06			Y	Y			0	21.0719	8.85905	4.60273	16.5503	38.627	52.6124	69.6503	30.5315	13.3134	65.4767	49.4539	42.4414	0	0.0198845	1.50663	0	3.24382	0	0	0	0.00291707	0.426873	2.41757	1.69344	0.00972407	1.64405
3.06_746.8481m/z		746.848	3.06			Y	Y			0	4.13319	3.90377	0	0	0	12.2838	0	29.4642	0	21.6297	62.1636	7.3222	0	0	0	0	0	0	0	0	0	0	0	0	0	0
3.07_332.1613m/z		332.161	3.07			Y	Y			23.9402	95.8014	53.1711	74.7202	128.613	162.959	210.581	250.34	155.366	207.619	237.296	162.58	206.72	1.78652	0.80163	16.603	0	25.3659	18.6545	6.35794	53.7641	0.371923	43.0726	93.1123	69.4794	56.5822	87.9531
3.07_417.2302m/z		417.23	3.07			Y	Y			6.5143	66.0124	14.4971	35.3071	140.625	71.8928	60.1047	109.304	90.4507	73.2366	163.476	110.375	92.2224	1.81682	0	1.17965	0.0493725	6.2426	11.8843	0	13.6738	1.02948	9.05234	9.92748	12.6297	33.0636	28.8407
3.07_931.4273m/z		931.427	3.07			Y	Y			15.5202	63.0016	14.7912	32.3552	60.8426	76.4356	125.571	98.2172	136.836	65.4313	229.536	184.25	123.472	0	0	0	0	43.6376	5.54851	2.13562	6.71267	0	2.98069	9.94216	14.3908	19.9909	20.6516
3.07_329.0685m/z		329.068	3.07			Y	Y			87.3493	59.139	58.3463	60.9626	56.9644	138.042	191.938	183.315	278.967	234.968	168.623	176.135	167.818	195.962	205.426	267.103	225.162	236.816	191.573	203.528	149.852	273.74	199.443	17.1908	72.7896	61.0138	54.9025
3.07_773.4056m/z		773.406	3.07			Y	Y			17.0169	148.286	29.454	112.051	117.326	193.581	299.205	291.608	221.885	227.772	296.296	346.158	251.316	0	0	0	3.81738	20.3206	4.59087	0	21.2649	0	15.5418	23.9138	59.8278	9.76617	43.0393
3.08_415.2177m/z		415.218	3.08			Y	Y			41.3039	130.9	95.6432	67.1465	84.8411	188.211	151.197	180.362	173.84	177.564	212.813	186.992	224	17.374	6.54107	36.4706	11.7621	78.2464	33.4716	30.1552	62.003	3.73567	42.0308	47.1601	97.0215	53.5133	74.6112
3.08_281.1750n	281.175	326.174	3.08			Y	Y			29.5154	70.1315	48.192	39.5218	68.7905	126.323	126.328	123.592	110.384	136.616	121.682	87.8368	115.265	8.98275	2.49227	43.1714	3.06567	41.8755	33.8517	8.74362	39.4644	0	39.9641	47.3254	67.8941	41.4137	96.9475
3.09_344.1809m/z		344.181	3.09			Y	Y			42.2256	110.092	84.9471	80.9681	109.932	189.448	216.852	260.317	170.712	215.101	201.496	159.993	232.287	8.41662	0.274561	53.9026	4.32558	74.184	26.3827	17.946	52.957	1.95993	51.2677	80.9178	126.7	56.9492	88.0837
3.09_484.2750m/z		484.275	3.09			Y	Y			11.2936	82.808	34.3805	20.1093	104.506	508.564	382.811	689.48	274.3	738.018	406.337	175.709	350.769	0	0.62269	1.9928	1.88831	27.113	10.7604	5.31008	6.26668	0.199117	8.27169	8.40618	60.9951	14.1761	36.3101
3.09_543.2649m/z		543.265	3.09			Y	Y			32.7643	313.774	233.605	144.935	197.061	541.108	517.056	575.077	596.986	526.992	731.318	599.678	630.422	29.2602	14.0272	58.7009	36.3382	144.529	55.9301	28.9282	69.8708	1.88911	118.58	83.2639	204.18	76.6651	203.755
3.09_1268.6199m/z		1268.62	3.09			Y	Y			0	83.6163	9.04027	78.5727	91.227	94.4245	185.225	232.055	164.833	41.9395	169.085	326.347	117.194	0	0	0	0	0	0	0	0	0	0	4.75273	9.56066	4.64073	0
3.09_454.2632m/z		454.263	3.09			Y	Y			4.97183	29.5086	6.87494	5.051	22.3821	95.2101	83.7282	125.854	59.4871	135.06	86.0692	29.742	72.8151	1.03533	1.18814	8.74164	11.2955	10.2633	0.137938	3.49949	1.64625	0	1.85026	8.81622	20.0583	3.08376	4.66107
3.09_669.8287m/z		669.829	3.09			Y	Y			0	14.3935	0	0	1.67085	0	18.5048	5.10133	34.242	0	27.6982	47.8271	26.2372	0	0	0	0	0	0	0	0	0	0	4.68841	0	0	0
3.09_330.2031m/z		330.203	3.09			Y	Y			3.15062	26.392	2.83481	16.1121	9.92655	34.3867	49.1789	71.8036	57.2864	33.3171	89.2279	95.5043	51.6296	0	0	0	0	0	0	0	0	0	0	3.50636	0	0	7.84889
3.09_243.1320m/z		243.132	3.09			Y	Y			0	0	0	0	0	2.55956	25.7665	11.0471	9.88817	0	0.715843	3.3322	0	23.1142	17.8118	16.6338	23.222	21.598	1.07058e-07	1.3494	0	0	0	0.289031	0	0	0.0144422
3.10_390.1637m/z		390.164	3.1			Y	Y			42.1506	109.806	48.5075	70.7391	112.255	182.111	140.581	172.938	189.558	180.365	193.239	202.651	146.94	43.9605	49.0081	67.501	99.4128	74.2753	70.0466	56.0387	66.5136	39.9826	86.6547	74.8496	64.159	81.7424	99.7479
3.11_405.1202m/z		405.12	3.11			Y	Y			65.0716	50.2219	65.5049	50.9388	53.9875	33.6029	26.1381	31.5052	122.52	31.9988	103.608	48.0113	23.863	11.6189	10.1427	14.8969	15.5058	18.6424	90.7233	77.4056	66.5439	51.8214	85.7328	77.2407	115.834	72.3575	71
3.11_856.3993m/z		856.399	3.11			Y	Y			75.5543	227.05	52.5604	101.687	112.187	217.474	97.5143	194.628	404.093	152.155	423.077	448.057	317.098	0	0	8.68022	0	75.2166	31.0815	0	15.1095	0	35.3764	63.4342	73.6433	135.009	166.122
3.11_370.1470m/z		370.147	3.11			Y	Y			45.3851	59.6842	44.897	53.0403	60.824	73.0054	90.808	82.7191	138.559	73.9633	118.524	110.873	67.2274	18.8828	36.7048	36.4053	30.7481	55.4807	62.0876	47.6859	47.1035	20.1981	51.4389	55.3168	86.5124	49.6654	46.036
3.11_300.1912m/z		300.191	3.11			Y	Y			13.1718	43.3758	31.8937	16.2686	30.8813	36.4332	40.548	71.9934	28.5052	50.7195	40.4373	47.2797	47.3374	0	0	3.20767	5.99872	18.7302	21.7437	3.34382	35.1597	0	18.3454	51.2161	29.864	20.3527	52.4458
3.12_285.1708m/z		285.171	3.12			Y	Y			2279.06	829.891	1454.3	1424.39	1392.95	31.6811	31.4755	75.9621	3465.58	86.6323	2870	937.948	38.2999	1.7747	3.13821	4.80973	1.91837	0.236851	2423.1	2196.97	1860.98	1449.44	2152.78	2041.67	3053.65	2483.97	2089.49
3.12_353.1567m/z		353.157	3.12			Y	Y			241.136	97.2502	153.405	157.226	144.632	8.06765	3.68099	2.12956	338.372	8.44717	289.099	105.648	2.70837	1.38817	0.812762	7.39916	4.55791	5.17386	257.456	214.276	159.977	152.051	230.702	211.961	300.449	261.567	202.972
3.12_327.1362m/z		327.136	3.12			Y	Y			60.9334	105.745	86.0772	69.7622	69.3865	189.274	204.106	169.792	161.165	205.228	179.994	181.409	178.975	33.3507	25.7622	78.7989	27.5988	73.4122	48.8317	69.1769	79.0014	13.3543	82.3387	71.5193	144.353	80.6438	129.221
3.12_362.1710m/z		362.171	3.12			Y	Y			4.12707	25.0547	9.9975	11.2645	36.9698	42.3677	42.764	51.8265	54.1242	61.552	66.2606	38.6943	61.6577	0	0	4.55899	0	0	0	0	0	0	2.70642	0	5.89658	0	0
3.13_206.1530n	206.153	227.128	3.13			Y	Y			17.0734	24.1577	37.3006	45.4581	20.3173	235.871	160.337	100.579	164.861	60.6536	94.0742	94.6611	116.707	115.481	127.175	122.291	126.257	125.797	111.475	21.402	59.0358	120.904	55.0813	24.3024	44.7911	31.311	26.8503
3.13_417.1101m/z		417.11	3.13			Y	Y			20.085	33.6814	30.3572	28.2828	40.5084	131.424	161.372	129.174	62.9798	139.251	37.2433	114.555	96.8366	118.534	131.154	147.065	148.686	149.041	24.237	29.3345	21.107	30.8121	26.9129	18.4805	28.5338	28.0415	24.571
3.14_281.1392m/z		281.139	3.14			Y	Y			2.80247	4.28766	5.6889	47.4224	22.4156	3736.46	3806.27	3040.21	1006.27	3687.06	6.75132	2190.39	3129.1	3513.45	3871.95	4375.68	4328.77	4117.97	13.3777	11.016	1.72792	5.47626	13.3219	3.188	19.9825	55.8204	53.7432
3.14_304.1494n	304.149	349.126	3.14			Y	Y			63.4941	89.6807	77.6546	70.0249	80.6696	749.341	746.212	599.128	320.154	694.328	127.709	513.419	614.896	677.83	732.585	803.15	775.838	742.883	58.5415	65.659	51.8268	46.7981	88.4325	51.0545	75.8181	74.4656	66.7978
3.14_160.0408m/z		160.041	3.14			Y	Y			580.272	248.027	403.575	338.117	309.186	0	0	0	1.99923	0	0	0	0	0	0	0	0	0	0	0	0	404.296	0	166.836	333.363	313.783	0
3.14_237.1495m/z		237.149	3.14			Y	Y			0	0	0	0	0	314.933	307.219	252.372	65.3783	304.317	0	174.764	271.288	282.447	319.751	350.222	371.135	346.062	0	0	0	0	0	0	0	0	0
3.14_366.1166n	366.117	411.097	3.14			Y	Y			70.7704	83.1995	79.4012	72.0609	100.948	540.204	531.359	475.209	273.286	519.636	148.417	382.477	450.231	467.768	522.354	601.929	570.187	581.895	68.931	67.3699	36.8992	40.6937	60.5898	45.8207	64.1975	57.8001	36.8609
3.14_671.3204m/z		671.32	3.14			Y	Y			83.9078	175.381	88.0376	97.3469	93.9117	222.1	216.078	195.99	196.575	168.976	283.748	292.415	232.89	15.9181	13.4107	38.3991	39.322	170.408	111.234	56.9917	70.7833	0	66.4592	176.342	109.011	125.223	159.761
3.14_219.1385m/z		219.138	3.14			Y	Y			0	0	0	0	0	20.063	25.3639	16.7083	1.83023	16.1966	0	4.40118	15.604	10.2435	16.6725	27.5372	20.9711	25.6733	0	0	0	0	0	0	0	0	0
3.14_376.1513m/z		376.151	3.14			Y	Y			58.5089	110.724	85.5861	82.5476	105.31	155.88	155.406	141.21	151.146	174.514	177.405	144.934	160.975	52.3085	62.7443	72.8186	50.8181	104.791	85.2876	67.616	74.7987	40.6877	75.7295	89.2021	88.6684	84.1056	99.7928
3.14_171.1154m/z		171.115	3.14			Y	Y			0	0	0.0591548	0	0	26.4657	21.1247	12.3211	0	23.4752	0	9.49253	15.2346	24.084	24.9872	25.0589	26.097	32.0286	0	0	0	0	0	0	0	0	0
3.16_595.1345m/z		595.135	3.16			Y	Y			2.24734	9.1788	6.49021	4.90475	2.59639	324.943	23.3099	19.9854	24.2192	19.5568	12.6266	21.7614	13.276	5.34854	3.46746	4.44854	3.06813	11.7999	2.30769	1.81295	2.94313	0	0.569945	0.241752	3.67036	0.686917	3.34924
3.17_326.2077m/z		326.208	3.17			Y	Y			31.9288	163.91	76.1985	80.1151	120.211	203.981	187.76	211.347	251.832	298.443	389.077	235.458	314.659	0.632919	0	16.1424	0.581762	46.1692	37.1703	11.6205	69.2252	0	22.5363	31.5748	67.595	33.2965	62.0271
3.17_380.1806m/z		380.181	3.17			Y	Y			19.4937	124.485	59.8367	70.6596	91.4294	125.416	142.527	162.647	138.756	157.364	180.271	203.334	164.332	21.3863	20.3967	64.5042	28.7388	67.5246	23.7436	21.3166	31.3292	3.56122	49.1666	55.976	67.111	45.8189	59.0659
3.18_269.1021m/z		269.102	3.18			Y	Y			5.46845	7.01957	7.12198	5.42788	6.29985	13.0152	44.9077	48.0959	66.544	83.8869	12.5112	79.3408	11.9885	8.17334	11.9912	11.8848	2.6949	7.77783	5.51639	25.3944	7.53702	4.90823	5.30067	1.46233	77.1713	4.79804	12.0044
3.19_256.0654m/z		256.065	3.19			Y	Y			119.455	47.0839	66.2606	41.8989	79.523	16.5097	25.6342	32.572	19.61	15.1551	15.7141	16.6989	18.4658	22.2361	21.4762	13.926	7.21922	18.2083	16.5206	15.4291	12.7725	12.1253	25.7364	93.8083	212.393	80.3827	58.666
3.19_731.8298m/z		731.83	3.19			Y	Y			79.0417	22.2252	0	48.9335	6.32207	0	0	0	0	0	0	28.677	0	48.8692	40.9576	4.87273	102.817	124.717	143.827	28.0502	32.7575	0	21.7898	188.261	36.0695	185.357	113.996
3.19_203.0913m/z		203.091	3.19			Y	Y			21.1171	22.864	23.8849	19.5575	27.0766	46.452	55.7959	29.9542	56.7331	52.9273	41.4553	40.7051	45.9846	11.8085	48.676	55.1254	20.3942	26.5302	58.0341	51.5915	35.3914	56.5214	45.1277	17.3548	40.1696	19.9421	11.4389
3.19_330.2032m/z		330.203	3.19			Y	Y			5.36334	23.3178	14.9649	24.4146	34.6593	26.0618	22.5649	59.0786	5.36172	37.1882	30.9703	34.1288	41.3005	0	0	3.07921	0	7.27464	7.78491	0	6.49351	0	6.76416	18.6709	10.5321	18.1503	11.7727
3.20_227.1281m/z		227.128	3.2			Y	Y			7.86395	7.16998	16.5829	11.0586	8.19155	118.964	104.958	62.2182	112.243	37.4868	82.8596	82.587	83.1664	93.0244	95.3289	104.106	114.676	98.9824	89.7392	2.35437	33.5161	106.538	17.388	8.05764	11.0405	18.6619	11.4199
3.20_144.0458m/z		144.046	3.2			Y	Y			44.3128	33.8865	38.5281	22.9522	27.9021	0	0	0	41.646	0	0	0	0	0	0	0	0	0	32.9151	5.18773	26.8437	62.4851	2.35071	21.2234	27.2728	19.4305	9.71094
3.20_274.0042m/z		274.004	3.2			Y	Y			43.5506	33.9906	26.4516	14.2544	18.8022	1.32078	3.70036	0	28.3029	0	2.0319	3.02623	0.781583	0	2.19906	5.44439	0	0.329447	25.4284	1.48847	10.5543	40.7698	7.45405	14.7976	17.3661	8.8934	3.42793
3.21_955.4746m/z		955.475	3.21			Y	Y			0	86.5934	22.4652	55.6589	21.7854	92.9042	146.122	87.9725	204.429	57.2426	234	246.073	110.049	0	0	0	0	6.48288	0	0	38.6005	0	2.8976	0	40.2856	9.90943	56.3778
3.21_258.0390m/z		258.039	3.21			Y	Y			54.3305	37.7167	31.9826	22.4621	28.3138	3.78434	3.72269	3.96807	41.0509	1.53036	1.15285	5.37626	1.88977	1.18984	1.59459	8.09555	1.76114	5.40222	19.1181	6.83465	21.9227	46.1582	8.91863	22.9499	40.3089	28.7989	15.3767
3.21_972.4548m/z		972.455	3.21			Y	Y			0	50.281	5.12572	9.1782	44.2529	84.2859	46.9209	19.7469	145.391	7.32257	171.299	200.642	86.1387	0	0	0	0	0	0	0	0	0	0	0	0.929728	0	0
3.21_384.1557m/z		384.156	3.21			Y	Y			6.43956	38.5945	35.8972	16.6236	20.3885	113.142	131.162	122.474	92.4694	131.169	101.232	69.3428	107.042	0	2.69292	7.45191	2.41456	9.87398	4.0116	2.13611	2.69903	0	10.7378	10.7327	40.2792	0	4.51884
3.21_146.0610m/z		146.061	3.21			Y	Y			21.313	18.7888	17.6676	10.954	11.2281	0	0	0	24.7697	0	0	0	0	0	0	0	0	0	13.9916	0	8.69714	37.3867	0	10.4059	18.7669	9.80033	3.28993
3.21_299.1474m/z		299.147	3.21			Y	Y			31.0152	26.1567	34.1323	28.0426	14.6489	3.97362	0.000961156	1.62902	13.6989	0.771334	31.614	2.64004	0.826782	0.198619	2.05932	0.48672	1.98549	0.621565	31.8663	32.8281	25.4045	34.1381	31.3503	17.909	35.5306	21.3049	16.0367
3.22_908.3935m/z		908.394	3.22			Y	Y			3.49695	91.3749	15.5461	17.2565	23.4492	207.075	140.441	83.7579	228.121	100.005	211.269	192.217	118.606	0	0	0	0	16.1757	0	0	23.6829	0	6.16532	0	51.3385	6.18985	15.0733
3.23_543.2621m/z		543.262	3.23			Y	Y			82.0018	604.778	350.936	328.432	405.297	880.937	875.717	898.26	850.59	818.3	1047.85	1044.54	989.765	57.3066	47.6065	272.639	82.0533	360.435	137.475	49.3362	204.836	14.8796	193.789	182.485	460.986	205.571	365.561
3.23_1182.4065m/z		1182.41	3.23			Y	Y			0	0	0	0	0	0	0	0	1.72005	0	0	0	0	0	202.486	308.671	486.729	364.432	0	0	0	0	0	0	0	0	0
3.23_366.1440m/z		366.144	3.23			Y	Y			18.3844	10.2173	16.8995	27.2533	11.9015	29.413	74.9389	86.3578	93.2058	85.1262	40.7307	77.3424	62.8845	7.80658	3.6406	15.3287	7.96831	17.2927	9.17685	12.8911	21.6871	1.34893	22.78	9.03395	37.6314	18.1967	49.9112
3.24_456.2484m/z		456.248	3.24			Y	Y			67.8585	129.72	56.6116	72.3698	66.7402	126.572	172.986	473.821	135.523	175.099	196.273	209.183	201.723	185.029	137.897	287.86	92.2644	204.39	690.926	783.05	412.197	509.073	648.417	120.214	117.828	77.4148	115.406
3.24_648.8246m/z		648.825	3.24			Y	Y			17.1265	134.182	32.632	155.305	38.9126	21.5534	55.888	54.8637	84.9172	17.1134	52.242	345.512	49.8268	0	0	0	0	47.4389	20.2037	0	63.2805	0	53.7478	52.3603	66.9248	57.8792	137.119
3.24_1298.6579m/z		1298.66	3.24			Y	Y			17.1369	225.162	36.1811	255.769	38.1419	10.1791	82.581	76.2494	113.748	9.42033	97.7849	573.509	80.1313	0	0	0	0	43.3895	0	0	74.2003	0	25.4624	60.3416	72.7619	47.1701	177.503
3.24_1182.9092m/z		1182.91	3.24			Y	Y			0	0	0	0	0	0	0	0	0	0	0	0	0	0	117.996	213.273	315.611	259.399	0	0	0	0	0	0	0	0	0
3.24_380.1747m/z		380.175	3.24			Y	Y			31.8618	74.5839	60.9543	28.9525	79.9349	81.337	82.2447	106.722	103.323	108.295	113.92	122.48	99.6544	21.5063	42.6317	40.0095	30.655	47.264	38.9124	17.7108	24.8662	22.7568	36.3804	42.157	34.6641	16.689	33.876
3.24_241.1183m/z		241.118	3.24			Y	Y			10.6291	27.323	19.1129	19.8755	14.6138	20.3526	36.0042	27.2895	50.9651	34.7591	51.4626	37.9565	17.9215	9.6187	6.45166	15.06	1.36095	16.6139	14.784	9.97151	30.6754	0.399954	8.77104	14.7731	131.999	15.3104	66.1214
3.25_243.1708m/z		243.171	3.25			Y	Y			214.692	178.444	239.794	162.285	83.5347	439.629	498.461	266.811	359.834	324.07	348.121	427.373	352.638	152.274	76.4058	181.021	62.2894	191.306	153.15	159.631	328.458	17.4136	238.279	237.764	593.258	306.501	568.587
3.25_370.1598m/z		370.16	3.25			Y	Y			19.3994	93.1676	47.9494	40.6482	63.9689	70.8146	100.568	95.5299	106.384	88.5717	132.77	133.07	91.1692	20.0684	15.7784	40.275	11.7783	63.5234	25.8089	6.58994	21.7067	14.002	40.6777	25.8827	75.3823	17.3934	53.0297
3.26_889.4750m/z		889.475	3.26			Y	Y			49.807	125.558	34.6198	90.9758	47.47	118.358	184.879	137.385	179.473	60.3912	189.911	352.364	139.562	0	0	6.02447	0	16.3529	0	0	102.21	0	37.0909	4.91402	29.8164	21.7552	83.2532
3.26_311.1585m/z		311.159	3.26			Y	Y			28.2687	41.757	43.4456	21.3379	8.43591	63.7974	65.1575	48.071	56.23	36.6321	51.3362	52.6482	49.583	18.8339	6.1811	34.7863	14.1562	32.5165	34.8571	25.1054	44.2544	7.24166	40.1325	34.8372	86.1285	55.8631	64.3505
3.26_368.1514m/z		368.151	3.26			Y	Y			0.00637775	4.2682	3.59141	3.03972	0.89593	5.61831	14.4493	48.7035	46.5973	34.2406	10.6586	17.3267	3.87438	1.80928	1.53457	3.164	2.05622	3.38835	0.160547	0.00252808	0	2.2408	1.55207	2.3511	0	0	0
3.27_359.1729m/z		359.173	3.27			Y	Y			0.681898	9.59885	9.79671	16.6818	13.4969	117.724	15.7274	19.0892	13.8999	6.44942	10.0447	7.2097	12.1225	0.937306	4.13562	3.64002	1.00189	0.158903	3.81701	1.71799	2.55175	0	15.409	3.79915	3.89193	5.92914	11.3757
3.27_1136.5451m/z		1136.55	3.27			Y	Y			2.00517	11.5524	0	0	210.684	170.575	253.945	238.971	141.16	356.929	296.251	118.959	234.708	0	0	0	0	0	0	0	0	0	0	13.278	2.43436	0	0
3.27_318.1486m/z		318.149	3.27			Y	Y			8.18829	27.4383	19.9218	17.2079	19.2666	52.699	58.7928	59.0678	51.1054	53.2054	72.3554	55.0805	50.5671	0	0	6.15799	0	3.66618	3.08818	2.6403	14.7908	0	6.58721	3.80461	14.9737	10.8991	13.6223
3.28_328.2237m/z		328.224	3.28			Y	Y			11.0248	23.0459	19.1682	6.99867	6.32172	37.1553	51.6611	38.7651	43.4531	50.2439	41.1079	34.3982	45.6707	0	0	0	0	0	0	0	9.60058	0	4.12612	5.45476	19.6993	0	29.0314
3.28_1113.5146m/z		1113.51	3.28			Y	Y			0	0	0	0	0	0	0	0	0	0	28.8132	0	0	125.646	2.801	116.155	57.9407	0	0	0	0	0	0	0	0	0	0
3.29_508.2841m/z		508.284	3.29			Y	Y			3.18078	123.975	54.8928	102.625	56.3698	248.431	237.908	123.851	339.495	72.4459	288.232	620.795	222.683	0	0	12.5697	0.0241925	29.6934	11.0966	0	77.5042	0	51.0303	19.0519	52.932	34.8415	94.5988
3.29_613.7987m/z		613.799	3.29			Y	Y			0	35.5198	0	30.1667	6.61983	3.07798	21.5296	27.3953	23.2255	3.84588	42.562	154.784	40.8825	0	0	0	0	0	0	0	6.00373	0	0	0	0	0	19.8964
3.29_1228.6027m/z		1228.6	3.29			Y	Y			0	127.782	0	81.9527	21.6963	18.2236	80.2552	76.9425	71.4731	10.1057	128.062	361.997	93.1875	0	0	0	0	0	0	0	15.2402	0	0	5.53138	14.5266	30.1366	48.9215
3.31_227.1267m/z		227.127	3.31			Y	Y			48.6459	38.7046	53.5515	51.1889	39.8272	95.3612	335.608	258.825	68.6849	299.424	249.191	291.454	367.624	61.8903	38.356	50.161	45.5935	37.4696	336.97	77.0391	486.794	437.384	125.51	55.9756	70.7327	69.7887	67.2932
3.31_614.2942m/z		614.294	3.31			Y	Y			121.924	639.087	355.915	311.192	349.263	792.476	876.48	855.018	1026.47	709.371	1068.3	1158.61	959.376	27.4846	19.6248	135.873	33.4855	269.875	84.2632	61.8923	111.442	8.73492	131.729	205.491	318.598	110.197	418.929
3.31_408.1754m/z		408.175	3.31			Y	Y			13.1726	34.6762	22.6477	14.1903	30.2852	87.0967	86.9507	117.258	85.2009	90.7006	101.328	69.9099	79.6716	0	8.99864	14.1963	4.75834	13.2402	2.52047	7.56435	2.60015	6.02642	9.90906	6.66013	13.7574	2.50117	11.8102
3.31_1086.5203m/z		1086.52	3.31			Y	Y			0	23.7415	0	14.5671	9.28973	54.3307	86.6629	41.0904	127.97	36.4907	163.228	158.624	112.686	0	0	0	0	0	0	0	0	0	0	0	0	0	30.2283
3.31_565.1252m/z		565.125	3.31			Y	Y			0	2.26521	3.39062	6.95522	1.98297	217.862	17.8603	4.04604	8.28919	4.56949	7.23681	4.2065	4.74315	0.637964	2.41072	8.5587	9.35559	4.18579	0.856397	2.70075	0.261423	0	2.32111	1.20676	1.33989	1.62568	0.232879
3.32_145.0527n	145.053	190.051	3.32			Y	Y			815.962	169.091	366.731	532.337	347.79	1493.79	1287.15	831.732	123.274	1070.99	826.046	996.389	1197.58	1336.31	1544.08	1313.71	1466.41	1385.59	525.006	2302.67	498.676	405.168	622.642	794.309	1191.05	737.451	670.722
3.32_867.4884m/z		867.488	3.32			Y	Y			201.619	511.688	252.286	251.66	352.972	767.85	673.128	748.883	702.016	732.445	811.218	780.864	847.178	0	0	151.537	35.1299	252.321	185.992	60.4687	336.678	0	104.972	299.287	72.7161	62.7177	399.089
3.32_259.0384n	259.038	280.02	3.32			Y	Y			118.016	14.4616	32.0422	74.9438	23.5464	198.816	176.496	122.115	25.4387	144.125	120.988	124.154	156.65	177.799	215.921	182.343	190.726	189.772	76.021	300.934	55.0547	41.2792	72.3704	113.122	163.682	112.329	89.2909
3.32_212.0324m/z		212.032	3.32			Y	Y			10.0061	4.84381	4.7971	4.63811	3.40829	24.6466	18.7996	13.7673	1.10904	19.9853	10.9947	4.37932	13.3891	16.989	23.4012	17.1014	14.8312	21.1741	5.66096	37.9726	0	4.98259	6.5911	2.41744	4.5063	3.03435	2.83135
3.32_341.9907m/z		341.991	3.32			Y	Y			11.6206	0	0	5.19527	0	36.78	28.8079	16.1428	0	24.0458	18.4687	19.7852	21.6119	33.4603	36.8485	39.3772	41.8234	32.5002	0	59.4956	0	4.58876	4.27408	15.7556	36.8005	21.3554	3.35569
3.32_403.0925m/z		403.092	3.32			Y	Y			11.9875	6.73668	4.51564	6.91036	11.9655	54.422	46.6216	21.8142	11.6069	30.4813	20.8992	24.1764	30.692	13.5591	43.2363	45.3603	55.4975	43.4528	8.71959	87.7519	3.28898	0	15.2013	7.80891	29.7747	12.9009	12.5535
3.32_331.1184m/z		331.118	3.32			Y	Y			219.145	255.687	289.285	199.921	275.909	55.2449	35.9993	62.1763	68.5029	53.9927	58.1106	50.6563	51.633	47.1314	44.248	53.8905	40.8071	34.6499	60.1472	49.5528	25.1145	22.0837	44.8694	208.154	168.16	152.054	170.161
3.32_595.1315m/z		595.131	3.32			Y	Y			0	6.68183	5.11307	12.0228	11.6212	1697.62	210.018	27.5776	129.597	116.343	24.3159	40.5052	25.0781	0.0544211	6.36164	12.7926	6.01828	8.87703	5.14499	0	1.64558	2.019	6.35918	2.60919	4.83669	0.126157	4.08142
3.32_918.4596m/z		918.46	3.32			Y	Y			107.111	188.214	72.918	87.933	119.995	174.001	199.483	85.2298	295.878	120.382	380.357	348.005	221.386	0	0	0	0	27.8166	87.813	3.95777	126.87	0	5.67991	50.1196	41.2901	41.5947	75.579
3.32_264.9819n	264.982	309.999	3.32			Y	Y			24.7198	0	2.77341	8.51094	2.39004	64.4509	64.6042	23.6319	0.941797	38.026	27.7478	32.7774	49.038	61.7389	71.8016	59.8876	75.7519	52.3708	3.65821	113.816	3.07453	0.748501	9.33483	22.4573	40.4687	15.4353	10.6343
3.32_172.0970m/z		172.097	3.32			Y	Y			0	0	0	0	0.00933395	0	40.6378	84.2578	0	1.1794	24.6518	24.1606	11.7749	0	37.591	41.0287	40.6257	27.2008	0	0	0	0	0	0	0	0.0050674	0
3.32_128.0503m/z		128.05	3.32			Y	Y			1.74159	0	0	0	0	17.6426	17.0437	5.64318	0	4.74857	6.60749	11.1217	13.1863	15.0656	6.7167	8.73319	9.296	9.86452	0	23.8291	0	0	0	0	5.20571	1.69514	0
3.33_1028.3626m/z		1028.36	3.33			Y	Y			0	0.476851	0	0	0	3.10185	10.7063	3.85077	1.53913	7.33792	2.59757	11.9082	0	0	0	48.7708	297.729	194.276	0	0	0	0	0	0	0	0	0
3.33_1028.8627m/z		1028.86	3.33			Y	Y			0	0	0	0	0	0	0	0	0	0	0	0	0	0	0	6.70828	205.66	120.4	0	0	0	0	0	0	0	0	0
3.33_320.1614m/z		320.161	3.33			Y	Y			11.6424	29.029	4.08633	9.46769	24.6889	21.066	13.2796	31.2398	24.5256	28.8573	34.1708	21.4153	44.5474	0	0.931833	0	2.69005	1.66572	6.19862	3.94269	14.1075	1.1969	3.01282	5.49013	7.09907	6.5205	12.5924
3.34_249.0047m/z		249.005	3.34			Y	Y			15.0627	12.5998	5.85074	15.4428	17.791	31.2783	47.3757	20.3647	34.8021	63.9428	49.8586	50.5325	41.2774	54.6644	74.9311	48.4994	42.22	25.7901	53.5832	65.3226	69.5321	22.2117	37.3766	5.62098	9.86244	10.4784	19.4831
3.34_422.1905m/z		422.19	3.34			Y	Y			0	26.7408	7.43743	9.62	12.8732	40.0531	56.8144	70.8013	79.7109	66.4019	94.35	61.8182	88.1452	0	1.98266	2.16593	1.46656	7.00333	1.43704	3.46381	1.60589	0	10.0835	1.93328	2.84643	1.82013	9.48997
3.34_165.0557m/z		165.056	3.34			Y	Y			0	0	0	0	0	30.4664	62.2579	15.2422	66.8062	89.9956	67.437	95.5108	63.175	65.9088	150.085	64.0163	57.0536	53.2054	128.622	109.787	115.312	36.172	78.1153	0	2.71545	0	1.99487
3.34_1055.4979m/z		1055.5	3.34			Y	Y			63.6501	131.859	28.0957	58.0859	0	43.1573	118.96	136.136	67.587	6.42134	165.78	336.764	114.413	0	0	0	0	106.876	0	0	13.0992	0	4.57229	0	84.1583	88.9383	124.681
3.34_1261.6028m/z		1261.6	3.34			Y	Y			0	36.7637	4.60363	7.31608	2.74618	110.519	231.153	162.139	256.608	132.866	403.606	175.347	185.05	5.84694	4.67483	0	0	0	0	0	0	0	0	0	5.58502	0	7.36186
3.34_233.0430m/z		233.043	3.34			Y	Y			0	0	1.30093	0	0	14.7361	41.52	11.5113	46.6469	50.6499	53.2699	59.8723	41.5979	45.9588	85.4276	46.5734	39.6632	42.0927	76.0729	70.4369	79.8393	31.7896	52.9939	0	0	0	0
3.35_361.1388m/z		361.139	3.35			Y	Y			55.8131	48.861	33.2126	41.1198	36.9263	44.7359	65.6989	84.1067	94.3782	95.2357	40.3655	98.2697	77.3815	45.0589	34.6178	71.1062	66.9198	59.0095	34.934	42.4919	37.3226	29.726	41.0879	41.0258	46.0786	38.3453	47.0272
3.35_295.0141m/z		295.014	3.35			Y	Y			0.157985	0.000752056	2.70756	3.08749	7.13197	15.8294	32.9686	7.42645	57.1459	63.6957	48.5014	63.8047	34.0416	58.7076	98.2414	42.4906	66.6472	45.8082	99.1135	80.8661	82.6671	32.4674	65.2003	0	4.49393	6.97196	4.88365
3.37_283.0835m/z		283.084	3.37			Y	Y			17.4761	14.3476	26.1979	18.1257	12.372	55.2794	54.0391	79.909	80.6213	89.006	51.8547	93.2603	62.7179	22.4317	67.7294	87.8512	78.9813	67.3717	23.6543	23.3431	12.6786	4.38948	40.7888	16.7569	36.5961	28.6954	20.5236
3.37_763.9115m/z		763.912	3.37			Y	Y			0	0	0	0	79.1255	18.597	25.1499	7.31267	38.8305	5.56773	62.1086	20.0219	7.84502	0	0	0	0	0	0	0	0	0	0	0	0	0	0
3.37_371.2280m/z		371.228	3.37			Y	Y			3.04426	13.2101	23.6678	2.45551	0.809351	53.4604	91.7561	71.2225	79.8116	58.3754	66.2252	86.902	69.2015	0	0	0	0	3.66024	0	0	12.5399	0	1.30006	4.18956	38.4477	4.24877	39.2314
3.37_277.1548m/z		277.155	3.37			Y	Y			26.7523	32.2646	38.5444	25.4231	9.95126	79.8759	125.373	69.4434	95.1346	87.0183	87.9588	110.24	80.0553	0	2.35946	20.601	1.60284	13.9169	11.375	21.9421	46.8465	2.28545	35.033	23.6897	107.563	46.9232	86.0729
3.37_363.1068m/z		363.107	3.37			Y	Y			80.5657	86.9605	89.3517	75.707	85.1159	287.767	262.623	180.493	363.666	339.077	172.097	131.802	176.263	151.698	142.006	163.073	169.786	115.927	115.919	97.4451	76.9785	113.696	127.401	70.1954	118.044	100.433	60.7103
3.39_917.5141m/z		917.514	3.39			Y	Y			0	33.938	2.02654	1.19541	66.6221	62.0834	101.379	94.3324	71.6661	132.055	46.4218	35.0353	50.639	0	0	0	0	3.3404	0	0	0	0	0	0	0	0	3.2495
3.41_394.1962m/z		394.196	3.41			Y	Y			1.95255	10.4549	2.8004	2.14892	5.53071	8.4327	28.6973	26.2855	19.1963	3.35129	7.00615	33.4209	15.9082	0	0	0	0	0	0.878037	0	8.54536	0	3.63583	0	4.81932	4.16304	0
3.42_501.2536m/z		501.254	3.42			Y	Y			148.099	445.916	205.802	284.243	216.091	299.433	383.663	364.028	378.493	284.494	414.387	740.25	401.603	47.5505	11.2134	61.6978	19.5446	168.184	241.824	113.32	324.099	5.66814	174.964	227.984	221.314	248.899	421.698
3.42_619.3468m/z		619.347	3.42			Y	Y			2.28725	44.4138	7.14811	9.648	7.10075	14.2766	93.8002	30.3814	70.7253	17.3138	85.7969	220.329	38.9429	0	0	0	0	3.37516	0.126783	1.48323	0.101347	0	3.82114	1.0932	16.3689	0.294393	9.45779
3.42_349.0940n	349.094	348.087	3.42			Y	Y			0	0	0	0	0	29.7679	411.799	658.935	36.8864	4.06362	2.69924	17.0693	5.01544	0	625.414	3.34991	0	706.688	0	0	0	0	2.63027	0	0	0	0
3.44_772.3573m/z		772.357	3.44			Y	Y			40.6497	284.729	150.263	148.433	139.131	354.254	304.637	368.756	504.88	313.99	527.022	588.18	405.437	2.04901	0	34.0116	0	104.357	83.1216	19.9969	104.983	0	53.6139	95.7097	216.557	125.608	222.311
3.44_631.7414m/z		631.741	3.44			Y	Y			0	0	0	0	0	0	237.979	142.256	0	0	0	0	0	0	0	0	0	0	0	0	0	0	0	0	0	0	0
3.45_301.1151m/z		301.115	3.45			Y	Y			88.0874	80.2218	77.9337	78.1507	91.1716	76.0476	76.0332	79.2548	87.174	79.8163	86.378	69.0184	110.03	249.989	212.79	143.524	114.481	181.873	95.1943	92.1215	68.8821	94.877	77.1763	79.7592	93.0315	76.1104	58.2274
3.45_883.3909m/z		883.391	3.45			Y	Y			5.45932	83.0674	10.5565	5.06627	18.0062	134.249	116.126	120.819	178.535	89.0702	220.161	266.249	174.523	0	0	0	0	9.73981	2.00325	0	10.0087	0	0	7.27597	13.273	5.92245	13.8353
3.47_844.3988m/z		844.399	3.47			Y	Y			0	110.62	31.0113	36.3382	99.2275	203.147	253.778	244.378	315.699	182.767	275.148	286.143	204.209	4.5056	0	2.03098	0	11.8954	2.95229	0	16.4945	0	1.21178	0	49.352	9.52629	27.9051
3.47_491.2635m/z		491.264	3.47			Y	Y			43.2541	142.116	117.946	137.792	90.1288	1363.45	1103.95	1274.09	1247.14	1418.7	1218.29	1251.3	1324.75	1260.54	1028.3	1093.51	1471.37	1466.79	1393.54	1227.68	807.86	1081.43	1251.91	48.5606	235.992	53.9836	122.388
3.47_1141.5486m/z		1141.55	3.47			Y	Y			0	0	0	0	0	0	0	0	0	0	4.38977	0	0	340.099	5.61581	241.813	19.1071	53.6704	0	0	0	0	0	0	0	0	0
3.48_889.3842m/z		889.384	3.48			Y	Y			58.7439	56.3101	3.09496	0	30.5107	56.4178	75.119	110.897	110.493	69.0104	123.948	145.285	79.6372	0	0	0	0	168.375	24.0484	0	138.292	0	69.9869	20.7407	58.1409	34.5431	122.22
3.49_225.1129m/z		225.113	3.49			Y	Y			21.7262	10.6135	8.26769	19.2908	7.8809	790.744	254.509	166.363	241.187	31.5361	159.559	159.935	217.963	250.387	277.137	255.947	277.237	246.871	290.155	20.2262	36.0099	286.148	27.2602	13.0427	13.9131	25.5232	14.4038
3.49_336.1550m/z		336.155	3.49			Y	Y			0.697293	7.82003	4.47789	7.86623	9.92055	56.7394	58.1986	47.3315	49.7017	20.9391	36.0023	32.6884	29.8795	4.14576	47.3743	7.97171	2.7336	6.1302	3.49473	7.98119	6.3785	3.85596	2.89088	4.01447	3.12176	4.63404	0
3.49_1002.4559m/z		1002.46	3.49			Y	Y			0	11.3124	2.80566	0	13.7602	19.0373	106.733	115.974	109.337	73.9454	63.2825	168.488	51.3242	0	0	18.5352	0	18.7537	0	4.36893	0	0	0	0	13.5258	0	0
3.49_224.0924m/z		224.092	3.49			Y	Y			0	0	0	0	0	23.8326	73.0016	84.4474	49.0882	69.8663	31.9126	29.7627	0	0	0	29.8496	14.3746	0	0	0	0	0	0	0	0	0	0
3.49_661.7964m/z		661.796	3.49			Y	Y			3.35652	106.769	44.5897	82.7568	74.0658	74.051	104.065	54.8892	133.852	48.8737	217.882	216	115.381	0	0	0	0	39.588	46.2834	0	52.9149	0	15.3385	44.7294	18.3508	44.7323	60.8705
3.49_328.2240m/z		328.224	3.49			Y	Y			16.1118	65.3883	35.7373	11.6527	13.3059	82.3449	141.011	137.869	85.3867	120.69	101.284	76.5037	113.35	0	0	0	0	3.20216	0	0	21.5079	0	0	5.15709	28.1075	0	49.8492
3.50_596.1390n	596.139	595.132	3.5			Y	Y			7.97683	15.6857	21.6146	122.45	47.4411	5322.33	311.776	72.7927	217.472	249.8	37.8889	39.3078	45.6462	9.52035	12.4429	27.9009	24.9646	20.3626	11.5373	15.8452	9.96055	5.84833	35.6268	12.3943	20.8748	18.4424	16.2837
3.50_661.2932m/z		661.293	3.5			Y	Y			50.5189	252.255	151.976	214.331	226.417	250.839	282.536	217.499	341.365	203.715	489.212	476.221	339.031	2.27233	6.25666	61.762	18.6107	163.969	113.26	17.9752	155.537	4.45582	105.69	171.64	166.521	139.624	190.951
3.50_1323.5994m/z		1323.6	3.5			Y	Y			0	77.4798	11.6835	57.8852	59.3721	54.4787	52.2634	27.1356	111.123	11.181	223.956	217.409	89.2887	0	0	0	0	11.6716	0	0	5.50066	0	0	22.5791	5.81572	0	26.6891
3.51_287.1867m/z		287.187	3.51			Y	Y			2729.86	1860.6	2466.6	2332.77	3563.67	0.0339879	0.128612	0.316862	4.14172	0.12797	10.6643	0.572727	0	0.00178078	0.298669	0.873963	0.0518104	0.147655	3340.43	4609.31	3206.72	5008.12	3521.69	3534.19	3001.15	2045.11	1949.72
3.51_310.1728n	310.173	355.173	3.51			Y	Y			392.642	342.854	385.841	369.372	518.42	117.129	120.832	96.4988	121.876	85.9044	78.6388	102.12	104.438	51.8026	50.8883	70.5911	64.5614	44.7391	506.75	632.581	486.036	700.144	525.854	516.956	481.018	338.628	302.69
3.51_417.1417m/z		417.142	3.51			Y	Y			72.6292	66.893	74.8032	70.6031	88.3893	31.1063	32.2946	28.4715	31.5746	34.3419	30.8478	25.203	28.7916	11.3825	14.8595	27.7148	7.66094	17.5121	106.818	123.114	89.5995	122.163	102.397	85.93	93.2314	60.8544	51.4881
3.51_427.2381m/z		427.238	3.51			Y	Y			22.908	71.216	82.3433	61.5647	36.4845	128.143	111.903	104.064	149.606	83.9782	166.262	136.341	87.6276	8.69262	2.5012	9.62208	6.76945	14.8163	30.256	14.6541	41.2308	29.6025	23.542	41.7715	61.1613	43.8244	95.8766
3.52_372.2105m/z		372.211	3.52			Y	Y			5.1991	14.7766	7.12473	8.99702	11.7859	44.8916	66.606	61.89	52.5003	55.9517	54.3147	39.2354	64.452	0	0	0	0	0	5.0499	5.1367	7.51839	4.50418	5.51639	8.5395	12.8204	7.79917	14.4431
3.52_928.4063m/z		928.406	3.52			Y	Y			11.7586	47.0453	14.5064	28.4252	32.387	92.2285	204.509	192.287	222.554	73.7915	225.479	214.795	159.07	0	0	0	0	31.978	2.11385	0	4.22994	0	1.65603	4.00504	47.8188	5.42158	17.5571
3.52_429.1326m/z		429.133	3.52			Y	Y			28.9587	25.5422	31.5689	36.0601	52.3978	18.7109	18.8814	21.8773	13.9341	24.3805	7.51131	7.2917	21.5502	23.7438	33.2171	32.2822	34.2659	46.2878	49.0068	51.4685	41.8447	69.2457	47.584	35.9415	34.8056	21.1684	23.4329
3.52_831.4337m/z		831.434	3.52			Y	Y			76.614	240.707	155.897	109.029	124.179	379.019	337.786	408.441	498.664	350.451	418.037	492.727	388.296	0	0	41.0797	0	186.725	2.12736	0	39.9159	0	65.9283	130.676	251.466	24.2798	101.573
3.52_718.3169m/z		718.317	3.52			Y	Y			34.9926	322.068	155.202	105.482	142.554	481.896	532.058	562.351	683.524	374.751	721.235	667.646	421.416	19.1818	2.9782	49.9266	15.6386	75.7025	24.2813	0	39.3124	0	51.2883	53.4911	254.375	34.6691	127.459
3.52_1053.5551m/z		1053.56	3.52			Y	Y			68.2747	62.7531	25.7322	83.1549	2.75533	1.68446	0.269155	0.0252948	0.902671	0	2.34086	26.5067	8.57633	0	0	0	0	8.12176	193.808	116.359	107.648	0	0	15.9384	7.55833	160.64	179.668
3.52_394.1868m/z		394.187	3.52			Y	Y			5.81478	10.0201	3.13004	1.6698	5.52537	20.2401	24.4883	43.1892	28.9854	39.6111	29.4297	21.1947	27.4727	4.49374	8.87091	2.73363	1.21812	3.76022	7.42317	4.40955	1.76211	0.837854	0	2.63128	10.3263	2.00418	4.32054
3.53_320.1599m/z		320.16	3.53			Y	Y			39.9013	112.788	71.1864	70.9504	82.1524	106.357	122.066	151.671	118.853	126.195	120.462	130.175	172.953	4.52971	2.82445	26.5518	9.19935	58.7063	56.4008	56.188	90.4634	3.47476	46.5631	70.7763	90.2767	73.8325	97.6226
3.53_588.2689m/z		588.269	3.53			Y	Y			40.174	294.532	172.19	189.371	210.738	492.059	530.985	610.23	582.843	464.389	681.422	649.546	573.578	69.0164	42.2602	67.6656	37.7312	169.5	82.0089	51.8758	116.136	13.7575	140.395	94.9458	281.413	75.2883	228.895
3.53_907.3966m/z		907.397	3.53			Y	Y			16.5871	129.685	38.3061	59.295	52.6487	151.249	171.673	158.131	314.802	111.074	263.336	356.508	213.596	0	0	0	4.74471	32.0928	11.5567	0	22.6328	0.105708	8.22691	27.9182	61.0042	14.2325	84.1568
3.53_717.8219m/z		717.822	3.53			Y	Y			0	14.3337	0	20.4135	0	0	35.5373	13.9897	35.9274	0	78.1469	112.842	10.673	0	0	0	0	4.58603	0	0	0	0	0	0	0	0	0
3.54_566.1275n	566.128	565.12	3.54			Y	Y			24.3528	46.3087	34.9763	90.5879	38.0818	3978.66	91.393	80.1406	91.4856	74.7385	39.362	43.7063	49.7796	12.975	27.0797	42.5619	30.3971	19.314	24.5086	14.4604	13.8646	4.51841	32.3073	11.4305	46.3803	14.045	15.7275
3.54_362.1004n	362.1	361.093	3.54			Y	Y			134.042	110.527	117.51	97.9235	97.1505	140.775	107.364	134.581	134.471	136.076	1334.27	120.448	1306.43	1550.85	1781.29	1856.07	1587.36	1265.85	1042.92	1449.47	593.843	1796.69	1261.94	118.699	166.827	85.4005	99.8953
3.54_317.1029m/z		317.103	3.54			Y	Y			39.7612	39.5539	25.7835	36.7791	34.263	23.8106	24.5752	18.5352	18.6422	14.9688	234.423	14.2045	231.143	267.846	298.445	319.377	264.077	224.457	179.529	287.345	107.454	317.585	237.954	36.7612	45.2868	27.6291	27.0308
3.54_357.2107m/z		357.211	3.54			Y	Y			17.3226	79.0806	64.1886	42.009	35.3142	163.451	186.398	131.355	181.475	158.085	176.846	185.536	171.888	1.42551	0	5.52623	0.299528	21.4714	9.02903	8.94111	50.2061	3.90362	27.3132	35.6959	74.9404	33.4996	55.6987
3.54_1098.5845m/z		1098.58	3.54			Y	Y			0	110.381	14.0579	2.7567	12.3421	25.5655	140.427	117.966	62.6005	15.6477	48.2184	38.9195	103.464	0	0	0	0	0	0	0	0	0	0	0	59.5388	0	5.53994
3.54_367.0673m/z		367.067	3.54			Y	Y			6.93128	5.6655	3.608	10.2938	4.8628	166.117	21.4595	12.815	23.7419	28.9619	5.87898	3.77776	7.32198	8.62736	9.46802	16.6023	12.3543	6.62651	8.30144	7.79165	0	4.70849	11.7615	3.00951	11.7838	6.89318	1.13983
3.54_239.0565m/z		239.056	3.54			Y	Y			0	2.59309	2.4415	2.33302	1.41115	6.67851	0.562301	0	1.25777	0	41.7161	0.684044	31.9994	34.5073	49.6769	55.1182	34.0526	30.2821	25.6398	41.8856	8.46712	43.4685	26.2541	3.41734	5.21845	0	0
3.55_424.0718n	424.072	445.046	3.55			Y	Y			0.791663	2.38352	0.475539	0.733546	4.04338	0.638732	0.248247	1.3627	2.5884	1.8079	62.9588	1.11025	50.8302	68.1661	92.9667	106.107	87.06	52.7172	36.9156	82.7984	6.73298	91.0055	36.9255	0.388062	1.65193	1.53909	0.308487
3.55_227.1275m/z		227.127	3.55			Y	Y			94.0895	72.7965	79.5038	57.6537	53.5359	140.492	43.5913	26.9659	171.264	27.5017	20.3839	28.0304	26.7718	72.2688	153.165	115.555	138	84.2914	44.5155	62.9972	24.9074	34.0622	33.45	53.9831	68.2542	48.3088	39.1209
3.55_620.7817m/z		620.782	3.55			Y	Y			0	30.5294	0	18.1641	165.059	70.1793	56.7875	98.4587	67.8087	24.1135	123.77	161.201	98.1081	0	0	0	0	0	4.69605	0	5.30305	0	0	0	0	24.6682	31.6023
3.55_334.1763m/z		334.176	3.55			Y	Y			10.4398	28.6182	29.2607	7.858	18.6474	50.3387	46.2086	84.4687	32.8611	48.1284	36.2277	56.6603	60.9158	0	2.20614	12.9345	0.885732	8.26349	5.82497	1.32037	26.0411	2.1825	4.90238	18.5396	37.5485	12.2541	41.5245
3.55_904.4122m/z		904.412	3.55			Y	Y			0	61.4986	31.4478	26.7786	31.6437	74.3097	76.3595	85.5812	97.4993	75.6438	93.9521	134.696	111.787	0	0	0	0	31.3052	4.56464	0	5.48233	0	12.7514	10.3547	68.923	17.3169	29.8962
3.55_294.0994m/z		294.099	3.55			Y	Y			0	0	0	0	0	0	74.3046	60.7101	0	0	0	0.467303	0	8.60618	12.5252	2.66317	31.1857	14.8586	0	0	0	0	0	0	0	0	0
3.56_361.1362m/z		361.136	3.56			Y	Y			33.5617	25.0912	24.9625	21.0425	25.1965	33.8164	35.9218	50.4893	55.596	65.6981	15.7338	54.732	29.7604	22.2388	13.7984	23.0498	26.4557	27.0921	14.3597	15.1119	23.3657	21.5763	19.2458	20.2382	23.6553	16.6225	29.4794
3.56_1242.5748m/z		1242.57	3.56			Y	Y			0	27.4705	0	4.55117	176.413	81.144	40.205	149.086	51.2537	14.6575	188.053	192.104	90.943	0	0	0	0	0	0	0	0	0	0	0	0	0	0
3.57_371.2277m/z		371.228	3.57			Y	Y			48.4323	108.592	96.0851	67.1043	52.2957	170.948	220.335	201.725	204.563	182.312	209.392	238.486	179.1	4.71269	0.577071	33.674	0	54.2967	44.7641	24.3381	91.9073	7.27177	52.128	86.7943	100.133	94.6615	134.881
3.57_172.0979m/z		172.098	3.57			Y	Y			0	0	0	2.30952	0	0	48.9376	80.0317	0	1.23894	7.48471	17.0951	16.709	0	39.4129	33.6715	31.4	24.146	3.23658	4.43104	0	0	2.37468	0	0	0	0
3.57_789.3437m/z		789.344	3.57			Y	Y			0	93.9901	22.3174	46.6718	85.0289	166.489	130.274	134.841	168.615	123.879	208.787	155.425	153.923	0	4.90614	15.1313	0	30.0114	0	0	0	0	14.4413	14.2911	35.4936	7.49144	18.2053
3.57_871.2035m/z		871.203	3.57			Y	Y			0	1.27691	0	1.15632	1.26792	3.81671	49.2812	462.966	4.79223	6.02687	4.61206	3.63077	3.32355	0	0	5.43524	0	0	0	0	0	0	0	0	0	0	0
3.58_293.2542n	293.254	328.224	3.58			Y	Y			108.099	165.363	125.802	89.2938	83.869	210.535	227.578	275.483	206.835	219.911	219.638	287.737	271.732	11.5563	0	44.5442	3.51045	79.2029	62.0611	61.1022	183.11	0	87.7692	105.506	176.537	151.976	234.103
3.59_348.1203n	348.12	347.113	3.59			Y	Y			23.14	33.9878	31.7309	25.7528	21.9848	153.131	132.59	62.6802	32.5937	73.1849	252.359	37.3939	402.562	202.875	218.27	334.322	318.552	196.314	284.348	511.568	333.535	381.1	472.323	20.4466	131.596	21.4927	20.2976
3.59_479.1779m/z		479.178	3.59			Y	Y			122.824	145.968	113.667	115.528	76.9174	192.936	259.755	276.805	109.218	103.175	177.178	197.994	156.776	260.561	146.492	103.083	137.005	185.401	71.6203	186.765	105.163	64.2701	93.2385	73.7271	157.799	94.9638	134.529
3.59_840.4003m/z		840.4	3.59			Y	Y			10.4095	167.776	26.4239	22.9816	36.7182	159.117	281.459	285.521	356.733	184.809	474.49	562.696	319.127	0	0	18.2812	0	36.0927	3.1447	0	12.045	0	1.62434	2.62712	66.211	0	38.6678
3.59_796.2857m/z		796.286	3.59			Y	Y			17.2901	148.303	119.189	101.487	60.6474	197.424	200.617	147.548	230.917	140.42	258.226	267.771	220.772	3.62285	0	32.1568	0	71.5213	59.5555	0	86.4221	0	90.3814	69.7872	111.359	69.8409	132.294
3.59_413.1679m/z		413.168	3.59			Y	Y			28.9078	131.701	65.0907	68.2158	106.581	180.462	193.276	216.604	246.066	243.274	289.149	289.588	376.49	129.509	146.197	198.8	109.707	167.155	144.948	163.402	98.7993	131.955	191.055	51.0421	115.502	24.6072	57.4537
3.60_416.1937n	416.194	415.186	3.6			Y	Y			152.418	275.786	218.94	213.357	237.652	308.065	358.629	3161.2	1040.59	2213.86	5935.29	3819.61	9891.19	4654.11	5117.38	6351.16	3974.65	5249.5	4021.37	6633.9	3800.69	5860.02	7853.23	207.344	275.857	155.81	205.146
3.60_243.1236m/z		243.124	3.6			Y	Y			2328.69	2143.61	2237.45	1928.37	2828.09	160.961	19.7691	149.932	14.3758	235.794	20.578	11.0428	149.786	12.3673	16.9604	8.70803	8.83093	15.0272	148.94	573.76	287.477	187.032	428.411	2807.68	2319.06	1247.68	1431.67
3.60_277.1545m/z		277.154	3.6			Y	Y			43.0616	54.0605	57.5517	48.6357	47.0614	97.9564	115.306	94.2416	84.1557	125.929	97.0252	72.0022	119.717	19.9928	14.1871	63.2963	18.0993	56.9995	35.6932	44.1585	67.3944	2.70156	54.2	76.4707	148.4	70.4836	87.457
3.60_225.1130m/z		225.113	3.6			Y	Y			82.3993	82.6154	81.8671	78.7361	108.931	3.35196	1.66595	0.471186	0.90239	4.24837	0.881892	2.62625	0	0.82717	0.845132	0	0.935663	0.35786	1.66703	15.8805	0.274415	0.0487054	5.47892	116.827	97.9653	50.7963	62.6719
3.61_741.3698m/z		741.37	3.61			Y	Y			104.373	332.19	157.337	180.951	223.997	298.584	327.65	337.462	298.844	242.528	474.785	458.343	283.207	1.66388	5.52729	12.8863	3.70351	189.982	40.3775	3.31836	81.1012	1.42383	76.246	106.271	167.248	195.985	239.734
3.61_327.0769m/z		327.077	3.61			Y	Y			153.304	135.812	145.118	134.629	176.074	41.1707	23.3454	31.2605	34.2464	45.4423	29.1789	36.076	24.9661	17.12	15.1688	20.2208	21.4134	16.3897	19.1774	49.0416	39.3299	24.2971	52.9785	216.913	178.142	108.025	107.667
3.61_426.1886m/z		426.189	3.61			Y	Y			1.98726	7.47223	2.47827	0	1.5171	132.989	143.17	55.3814	36.7872	76.1625	47.1939	35.5519	59.3957	3.626	16.7415	27.4026	26.4105	45.6451	342.848	208.516	105.762	5.8938	209.125	2.30778	8.80101	0	0
3.62_802.3676n	802.368	801.36	3.62			Y	Y			153.988	764.584	396.464	608.335	567.354	779.446	885.484	919.126	1219.54	725.342	1426.1	1421.42	1038.71	2.19423	4.04466	67.809	0	332.262	81.0318	5.72703	303.909	0	270.863	216.216	442.937	289.369	459.627
3.62_876.4016m/z		876.402	3.62			Y	Y			60.3685	374.649	140.634	225.655	281.359	415.011	643.589	593.88	732.586	377.053	892.991	1106.14	614.499	2.42438	0	24.682	0	174.042	52.4469	9.97062	152.327	0	94.1525	108.411	245.417	161.417	252.611
3.62_300.1921m/z		300.192	3.62			Y	Y			0	75.4461	31.6937	37.6384	30.9309	103.751	107.246	109.387	121.142	136.083	123.038	91.8118	146.856	0	0.00121894	0	0	5.92438	0	0	33.8524	0	0	0	33.7149	10.0484	24.3944
3.62_694.3829m/z		694.383	3.62			Y	Y			44.6961	172.79	85.2493	151.701	71.4008	102.309	130.043	86.655	111.959	33.0174	124.533	400.729	139.521	0	0	3.3145	0	113.432	32.7778	0	59.424	0	41.26	37.7114	76.1766	79.0783	80.7001
3.63_283.1547m/z		283.155	3.63			Y	Y			12.0151	16.2686	19.7574	20.958	11.4311	25.9925	13.7886	10.2471	454.545	44.4224	19.3974	306.67	17.2989	12.9091	17.8598	18.479	19.599	15.9082	11.1908	8.79461	2.45848	13.2207	9.34212	7.25979	16.9658	15.193	11.352
3.63_544.2603m/z		544.26	3.63			Y	Y			38.1159	153.42	79.6065	91.4591	60.3976	168.366	155.422	165.143	174.458	135.519	215	223.912	210.408	21.772	21.2761	42.9983	26.7094	32.9798	25.9337	14.7909	91.7011	5.32111	68.6766	34.7239	87.8924	7.04706	72.7372
3.63_688.8241m/z		688.824	3.63			Y	Y			0	8.33148	0	5.32577	49.3738	20.256	46.9269	54.3307	34.8331	31.2108	46.4594	38.2377	41.0747	0	0	0	0	0	0	0	0	0	0	0	0	0	0
3.64_1115.5175m/z		1115.52	3.64			Y	Y			0	33.9335	0	14.6724	22.7437	77.587	86.0324	95.6399	69.0703	94.4591	115.814	123.734	88.0588	0	0	0	0	3.95506	0	0	5.44597	0	0	0	0	0	0
3.65_341.0696m/z		341.07	3.65			Y	Y			21.5312	30.7553	20.2445	25.2906	27.3272	68.5018	32.7744	26.7155	44.4411	24.6206	46.7609	37.3185	70.596	85.6791	91.2192	70.3766	74.534	33.6763	17.1024	30.4816	20.2375	28.3764	34.1987	18.7646	27.4472	51.2437	16.8408
3.66_162.0564m/z		162.056	3.66			Y	Y			207.017	94.6875	100.12	36.9357	56.4259	0	0	0	0	0	0	0	0	0	0	0	0	0	0	0	0	74.1751	0	27.631	3.66764	53.7608	0
3.66_452.2146m/z		452.215	3.66			Y	Y			2.08373	32.9278	29.4891	21.7581	35.6774	247.054	198.203	66.3223	68.565	125.289	45.3378	86.3208	42.966	21.4184	20.5426	24.5074	30.6351	31.5101	14.4242	8.61947	12.5831	10.4526	38.6409	23.6667	17.9124	20.859	24.7428
3.67_372.2125m/z		372.212	3.67			Y	Y			18.5025	65.9573	51.7095	49.0377	65.12	146.553	193.357	160.266	141.743	150.544	135.298	146.258	168.39	3.53607	1.2194	37.8007	0.355657	45.6581	13.015	4.80776	44.2626	0.233339	30.0101	54.8309	84.4967	30.4726	77.7728
3.67_794.3484m/z		794.348	3.67			Y	Y			30.6552	258.843	86.6134	109.884	124.948	280.303	395.889	444.337	499.224	356.685	510.373	612.947	364.332	0	0	24.5685	2.82415	74.5757	5.73635	0	16.0118	0	29.2528	34.5681	149.635	59.455	91.6144
3.67_953.4443m/z		953.444	3.67			Y	Y			63.9654	16.4044	0	8.65988	0	34.1668	44.8826	43.6308	81.3369	19.8469	73.5214	70.3686	21.2706	10.5389	43.5103	0	33.618	77.4485	86.6881	0	0	0	3.64007	43.6329	9.38906	156.583	106.972
3.67_793.8453m/z		793.845	3.67			Y	Y			0	28.0772	0	31.0326	0	0	8.16781	0	24.5485	0	20.1683	116.706	6.14432	0	0	0	0	0	0	0	0	0	0	0	0	0	5.11769
3.67_953.9482m/z		953.948	3.67			Y	Y			37.5839	0	0	0	0	0	0	0	0	0	0	0	0	11.3227	44.5239	0	18.4169	12.1938	57.6116	0	0	0	0	20.1906	0	96.3958	53.205
3.67_683.8002m/z		683.8	3.67			Y	Y			0	0	0	0	0	0	93.8892	42.3322	2.72116	8.25866	16.7144	0	13.1466	0	0	0	0	0	0	0	0	0	0	0	0	0	0
3.67_247.1174m/z		247.117	3.67			Y	Y			20.6695	23.8651	31.3507	28.822	47.1902	126.938	137.092	132.137	186.195	94.1898	143.827	92.7489	159.038	77.5838	171.683	196.691	140.59	148.56	83.4232	113.378	43.2049	120.995	121.846	75.4709	70.6639	38.9066	38.9111
3.67_535.1122m/z		535.112	3.67			Y	Y			3.60668	6.75894	10.5379	15.6616	16.6618	1552.82	21.9967	47.3569	24.0391	19.9995	29.9493	20.6182	30.3124	19.1962	35.9991	41.1054	29.7356	46.8583	23.7579	26.6376	26.9657	28.4992	42.3859	9.00188	8.85716	4.73528	7.54818
3.67_646.3858m/z		646.386	3.67			Y	Y			0	9.96021	0.531107	1.30162	54.6146	27.1874	89.9156	118.55	67.4728	110.26	53.4663	51.5478	13.709	0	0	0	0	0	0	0	0.0663851	0	0.0272472	1.45513	0.790579	0	0.293415
3.68_441.2603n	441.26	440.253	3.68			Y	Y			5.86327	75.041	48.1965	185.067	72.142	136.461	159.381	4010.26	155.71	93.6551	202.695	198.732	153.086	28.4425	41.7405	39.0099	57.422	75.5489	4214.64	3923.74	1685.61	3208.66	3037.33	27.8217	65.46	44.6362	83.8956
3.68_229.1444m/z		229.144	3.68			Y	Y			885.506	470.587	558.216	427.675	404.135	236.472	12.7982	0	259.341	25.1553	0.580314	0.91175	3.71632	548.076	598.041	600.91	562.547	493.985	116.257	845.1	86.5263	5.4379	374.661	588.638	689.368	449.32	461.19
3.68_381.0767m/z		381.077	3.68			Y	Y			37.3286	41.4424	19.3768	18.1864	43.5585	131.255	106.021	89.7466	111.887	129.502	109.31	115.456	168.688	95.1016	133.969	175.147	126.314	116.278	160.236	202.811	167.827	219.873	156.835	18.2745	21.9131	17.5435	11.5786
3.68_344.2184m/z		344.218	3.68			Y	Y			18.7539	27.3287	35.7785	5.45225	6.099	62.0032	78.8029	52.0229	76.3586	65.5229	45.5939	54.477	66.6536	0	1.36104	27.1799	0	39.8252	3.54334	27.33	50.4748	0	29.2732	40.3823	43.0349	17.5463	60.9632
3.69_447.1871m/z		447.187	3.69			Y	Y			137.937	257.751	204.08	216.429	282.603	259.457	334.468	322.864	354.107	416.658	347.012	427.973	423.885	183.717	237.099	266.191	249.286	289.059	277.188	317.37	210.429	519.162	267.814	182.264	200.636	173.694	153.759
3.69_390.1693m/z		390.169	3.69			Y	Y			103.932	219.66	157.429	158.326	169.292	201.843	218.717	292.644	218.301	240.356	264.977	273.239	244.749	73.973	94.5814	149.045	109.778	157.813	151.618	120.954	126.214	90.863	157.172	134.024	173.06	128.571	124.411
3.69_371.2279m/z		371.228	3.69			Y	Y			4.58756	23.3643	8.85445	3.14725	14.9239	73.7788	117.937	84.4996	89.1603	72.7831	76.0569	81.3756	62.9624	0	0	0	0	1.13478	0	0.268948	1.7283	0	0.197772	5.52269	52.0464	0.392265	45.2057
3.69_757.3587m/z		757.359	3.69			Y	Y			8.65895	110.885	67.871	50.8182	49.8212	163.939	115.471	109.352	149.839	115.942	185.917	212.951	125.061	0	0	2.74714	0	66.2718	47.9785	3.75922	96.6342	0	21.5113	16.4387	44.1568	58.1662	91.9351
3.69_838.4948m/z		838.495	3.69			Y	Y			1.56772	113.101	10.9036	23.7809	75.1282	116.832	114.791	73.9114	371.676	101.846	524.122	299.603	241.572	0	0.106262	0	0	10.1841	0	0	6.93885	0	5.39929	1.33791	13.6465	0	37.9403
3.70_197.1178m/z		197.118	3.7			Y	Y			0	0	0	4.47606	0	1.9441	64.3702	2.22953	78.5175	44.8629	41.4006	50.5862	0	46.8524	60.1265	55.3414	55.9857	50.8545	13.9417	0	0	0	0	0	6.50375	0.0262507	0
3.71_335.1236m/z		335.124	3.71			Y	Y			0	8.44002	7.47135	6.49382	7.90149	39.2101	69.147	203.573	8.23544	1.82011	9.91828	7.91398	6.7922	2.22826	185.606	8.64109	3.97166	71.4935	3.39539	5.32017	0.949676	2.74759	1.63084	6.01196	7.10196	0	1.56994
3.71_206.0825m/z		206.083	3.71			Y	Y			0	0	0	0	0	42.6648	56.4556	51.2293	0	0	0	0	0	0	37.5688	10.8104	8.86055	8.88966	10.9756	2.45696	9.39497	5.46481	4.2384	0	0	0	0
3.72_853.4333m/z		853.433	3.72			Y	Y			86.7215	190.35	30.9646	59.9079	47.1582	118.504	90.306	60.8345	299.809	150.806	272.703	315.998	171.393	22.5783	0	0	0	123.073	162.882	33.0131	125.322	0	30.4422	22.1948	52.7298	51.9915	126.32
3.72_365.0842m/z		365.084	3.72			Y	Y			32.9373	43.7548	28.4314	21.9508	28.7614	33.975	16.1554	61.3821	36.553	19.4688	19.4545	15.5054	26.7078	53.1946	80.2253	104.008	43.4965	77.7144	26.644	29.8884	9.70229	15.9101	20.0912	20.7723	28.6552	11.6622	17.2606
3.74_572.7404m/z		572.74	3.74			Y	Y			0	4.18569	0	0	4.10041	9.46394	32.0764	29.4119	21.825	12.5047	115.973	51.1183	26.8158	0	0	0	0	0	0	0	0	0	0	0	3.47532	0	0
3.75_459.1300m/z		459.13	3.75			Y	Y			132.592	102.711	148.965	159.328	192.722	405.46	354.723	393.142	286.95	338.089	110.94	309.981	252.542	314.402	261.57	303.745	352.073	325.992	162.603	100.457	138.942	50.5041	83.2096	237.73	259.08	238.463	152.715
3.75_382.1891m/z		382.189	3.75			Y	Y			12.3057	27.2106	18.0657	7.33177	15.2845	47.4844	41.8613	54.1873	52.1284	20.9754	49.943	11.2355	49.4251	14.9678	12.6046	44.5446	17.8228	33.11	7.42477	14.8906	7.01665	8.31312	19.0608	7.57883	14.2011	15.6803	6.44529
3.75_339.0898m/z		339.09	3.75			Y	Y			30.4778	24.7704	26.1219	25.6853	39.3345	62.4508	57.498	61.2905	40.5115	46.181	14.6341	50.5919	33.9156	43.627	55.589	54.6012	63.5648	39.0611	25.7065	21.1941	17.259	11.5111	15.0707	39.263	51.5852	33.5162	26.615
3.76_285.1703m/z		285.17	3.76			Y	Y			167.472	113.511	88.3246	72.8194	49.8329	0.302234	0	0.00209627	5.94595	1.07672	167.741	0.148111	0.182995	0.263962	0	0.0112389	0	0.0429061	77.5539	188.644	174.255	133.42	115.654	97.4673	101.395	40.0906	61.0479
3.77_333.1334m/z		333.133	3.77			Y	Y			31.2562	41.8264	40.4933	40.4238	32.4847	241.166	282.15	71.0981	69.8932	322.461	428.763	315.498	323.845	238.483	266.83	382.525	247.402	295.52	497.752	870.515	561.524	466.56	529.127	39.7886	56.1266	18.973	22.7339
3.77_385.2082m/z		385.208	3.77			Y	Y			3.11095	15.8444	9.74217	5.13674	17.4379	21.7306	358.932	283.877	31.5647	42.1551	30.737	31.8864	34.9035	9.99512	25.9912	57.3986	19.2597	133.05	5.02407	2.38357	7.93077	8.63115	13.7298	14.9289	19.3622	56.6961	39.4222
3.77_1080.5218m/z		1080.52	3.77			Y	Y			0	151.565	6.37709	34.2413	158.139	25.319	62.4654	64.8324	121.972	28.6054	107.564	143.428	96.5056	0	0	0	0	3.52454	6.0073	0	0	0	0	0	0	0	13.5207
3.77_398.1788m/z		398.179	3.77			Y	Y			3.76803	35.1397	29.1713	7.38253	27.4035	52.5983	64.8729	87.4549	50.3869	67.3835	66.705	76.934	69.7842	0	0	18.9678	0	19.1741	3.02985	12.7508	12.9792	0	4.3458	22.8278	13.6519	16.7656	21.3149
3.77_242.1149n	242.115	241.108	3.77			Y	Y			1984.35	1784.11	1741.61	1496.23	1605.91	330.744	222.081	321.661	290.343	833.828	182.471	153.261	338.785	172.864	236.119	188.655	211.036	182.912	442.132	1421.01	914.336	469.357	1266.58	1802.5	2016.85	2059.66	1465.3
3.77_181.0875m/z		181.088	3.77			Y	Y			100.647	98.2617	98.2426	75.8924	80.6813	0	0	1.77906	0	36.3366	0	0	0	0	0	0	0	0	0	69.0941	43.488	4.92406	66.2519	81.0961	113.48	116.895	78.9737
3.77_340.2217m/z		340.222	3.77			Y	Y			2.83394	33.4803	16.4272	7.53964	23.0203	65.1454	54.8112	61.6883	55.0629	73.0426	84.4011	53.4907	68.5704	0	0	6.89726	2.68905	0	0	2.19134	0	0	0	0	4.74289	3.34877	4.83168
3.78_357.2124m/z		357.212	3.78			Y	Y			109.287	260.154	222.189	152.522	192.879	471.503	509.759	433.598	471.39	509.263	501.063	421.314	501.268	43.1854	31.7825	181.461	46.2862	209.15	95.952	78.7784	229.059	7.0586	174.342	197.863	313.55	184.882	286.12
3.79_330.2032m/z		330.203	3.79			Y	Y			119.45	245.06	212.745	159.679	163.688	382.991	348.758	323.258	356.712	340.587	390.393	386.302	402.944	38.8083	2.98416	111.25	25.3244	149.724	103.606	90.9389	215.179	7.61473	147.843	167.038	248.602	186.078	259.157
3.79_355.1162m/z		355.116	3.79			Y	Y			17.9954	18.4864	15.2891	13.1164	19.2473	41.2597	46.6064	22.3656	21.2631	47.8168	61.9274	43.6046	48.1769	25.6827	44.8704	49.4356	47.1954	55.9495	65.637	100.451	64.5049	52.0556	67.7728	13.3113	17.6829	9.16097	10.0427
3.79_295.0138m/z		295.014	3.79			Y	Y			209.248	105.031	112.796	105.492	81.9724	134.327	132.731	39.1871	2.14581	0.263957	0.291284	0.554977	0	120.809	151.097	141.276	165.62	151.053	161.372	201.616	173.319	128.281	100.663	136.816	165.167	166.989	94.9995
3.79_596.1382n	596.138	595.131	3.79			Y	Y			6.14481	22.3041	16.8154	48.032	20.6043	2094.13	627.548	64.0165	786.171	630.351	37.2896	33.0969	28.5338	10.8926	9.88566	49.8105	26.1518	18.2838	19.8657	6.63946	4.42439	4.78597	24.0358	11.0025	19.3376	13.2239	9.02213
3.79_353.0975m/z		353.098	3.79			Y	Y			122.104	40.5414	44.6422	37.4966	35.2523	63.1471	73.743	33.2271	21.1926	23.2792	24.2967	15.5478	20.237	43.2873	76.6833	61.8699	78.2487	60.6003	70.826	110.376	62.9656	40.7036	33.9859	45.1773	74.8267	60.0992	27.0641
3.80_165.0557m/z		165.056	3.8			Y	Y			117.031	53.0195	63.9981	59.0598	57.7435	82.133	117.498	32.0182	18.5062	12.2153	0	0	16.6854	58.6762	119.747	90.2665	98.9284	101.884	97.5063	117.861	101.311	61.711	48.3402	84.3122	109.41	104.88	85.1781
3.80_188.0473n	188.047	233.043	3.8			Y	Y			201.195	105.388	124.791	124.703	106.455	138.723	138.756	70.4289	9.00455	8.33686	3.52675	6.57891	13.268	129.92	170.57	136.822	150.602	144.639	157.881	198.322	170.75	137.821	97.8297	158.491	197.777	213.399	149.649
3.80_1041.4973n	1041.5	1040.49	3.8			Y	Y			166.63	810.238	272.896	473	1352.86	1691.08	1831.1	2136.34	1558.42	2328.48	2548.6	2091.29	2233.61	134.134	9.0055	52.3218	0	352.742	184.488	64.7288	164.088	4.05264	156.877	350.604	303.852	317.009	390.051
3.80_764.3334n	764.333	799.412	3.8			Y	Y			44.5494	254.921	127.242	122.257	90.8002	381.948	558.115	474.977	602.013	288.761	674.739	648.748	542.5	4.46063	10.7591	57.2254	4.52654	138.566	10.6695	17.0916	61.837	6.15706	76.09	71.8634	181.715	30.9655	152.225
3.80_706.8475m/z		706.847	3.8			Y	Y			12.8448	111.51	21.3187	117.701	60.9645	4.81486	29.6424	18.9729	47.5218	0	21.7836	236.193	37.6352	0	0	2.74208	0	47.2671	4.79985	0	43.3969	0	19.4875	53.4467	59.8543	71.3146	107.243
3.81_746.3328m/z		746.333	3.81			Y	Y			49.3656	87.7977	94.4592	75.4624	65.8401	98.5516	67.828	95.0445	141.303	69.6931	143.535	140.681	111.948	4.87992	0	3.30646	0	67.9426	22.2911	0	43.6288	0.0867691	35.75	62.2703	74.2556	53.5057	102.116
3.81_718.3328m/z		718.333	3.81			Y	Y			61.4608	340.932	124.908	122.594	202.072	392.755	431.542	516.146	531.752	430.708	652.5	607.151	449.473	7.34581	4.53963	74.3268	10.4364	133.522	54.276	12.2505	34.239	2.21882	37.8911	126.924	194.956	59.9211	144.324
3.81_543.2550m/z		543.255	3.81			Y	Y			123.698	534.316	378.32	304.024	421.187	690.735	733.857	812.079	724.651	735.999	868.013	826.861	832.617	52.0339	61.0532	223.021	105.39	303.361	134.281	76.0934	213.758	22.1064	260.702	208.224	412.379	214.56	346.212
3.83_438.2385m/z		438.238	3.83			Y	Y			4.08771	21.6067	32.8419	17.3451	24.2969	52.8192	52.2977	34.0737	78.079	665.776	34.273	38.3793	36.0753	2241.49	3244.14	2697.76	3185.44	3977.84	57.4601	3.58134	6.90631	3.31607	28.3424	16.3953	124.21	10.9143	39.0282
3.83_314.2076m/z		314.208	3.83			Y	Y			55.4397	147.416	139.724	99.6092	156.081	229.059	254.179	349.795	173.29	319.173	233.5	217.706	291.343	26.5183	1.38644	57.5398	10.4604	84.3784	60.4954	36.9084	136.737	0	90.8379	130.74	139.367	96.9979	156.655
3.83_372.2130m/z		372.213	3.83			Y	Y			4.96232	46.9573	32.0474	34.6427	24.9506	120.585	172.767	178.346	152.956	150.897	135.457	115.384	167.611	0.535314	0.4702	24.7326	2.74218	26.7155	1.05508	0	10.935	2.50944	14.4826	19.9457	41.6144	26.7268	31.8993
3.84_957.5446n	957.545	956.537	3.84			Y	Y			6.62072	458.857	105.728	456.966	1115.98	889.524	2124.55	2007.31	1521.43	1332.08	1875.65	1614.78	1515.87	0	0	2.54379	0	66.8343	0	0	52.1308	0	19.3275	176.127	143.093	6.2993	85.4907
3.84_867.4273n	867.427	866.42	3.84			Y	Y			25.911	348.694	82.3876	93.3367	354.813	676.49	849.564	1927.55	1246.59	1368.45	2026.26	969.311	1516.15	0	4.8262	8.95658	0	75.005	0	30.7358	0	0	26.3914	28.8232	78.341	15.1128	54.3351
3.84_244.1266m/z		244.127	3.84			Y	Y			70.223	66.9379	85.3537	72.4284	87.6959	14.1022	3.77671	29.9602	2.65754	13.4816	1.90756	2.40683	23.5279	3.55597	4.62301	2.42767	1.70443	2.23025	21.1266	58.8897	21.1306	13.2752	54.6759	97.8498	84.5312	62.4555	53.0912
3.84_1006.4526m/z		1006.45	3.84			Y	Y			66.0645	128.079	78.886	108.971	35.9252	60.4579	185.699	130.04	170.671	368.786	198.471	428.552	123.553	9.5754	0	0	8.62194	62.6213	108.345	15.8272	78.7779	0	58.5305	70.6679	107.147	153.411	233.049
3.84_1054.4939m/z		1054.49	3.84			Y	Y			0	5.78728	0	0	55.226	49.3177	126.665	132.933	126.708	92.936	139.465	162.208	90.1459	0	0	0	0	4.27557	0	0	0	0	0	0	0	0	0
3.84_726.8764m/z		726.876	3.84			Y	Y			0	3.96365	0	0	0	0	2.3298	0	36.1437	0	35.0611	89.3344	3.20114	0	0	0	0	0	0	0	0	0	0	0	0	0	0
3.84_111.0818m/z		111.082	3.84			Y	Y			33.0615	21.5123	29.8192	24.9531	16.0018	15.2488	8.63366	5.54019	18.7555	18.6083	17.7396	8.68208	17.4272	14.6295	20.2799	13.0332	14.417	14.8392	21.1055	37.4741	18.054	16.2336	25.3312	16.1776	33.4616	21.467	20.6374
3.84_854.4241m/z		854.424	3.84			Y	Y			3.00627	78.8458	33.9145	41.17	52.7325	141.362	55.8498	89.2963	122.283	107.732	197.775	155.799	118.363	0	0	4.1243	0	5.20053	0.310529	1.579	8.29512	0	4.62375	0	17.0888	1.66657	16.8148
3.84_1124.5937m/z		1124.59	3.84			Y	Y			43.2615	21.6439	0	36.4437	0	0	0	2.94536	5.94387	0.980009	2.17203	10.5544	1.14748	0	0	0	7.04595	1.9024	181.58	22.843	101.797	0	5.1065	17.9478	17.0248	73.2205	71.9355
3.85_453.1785m/z		453.178	3.85			Y	Y			69.3618	160.102	134.468	93.9476	137.13	295.868	260.342	242.432	212.764	269.262	253.428	184.487	208.542	55.7845	74.2335	106.202	86.6627	132.574	128.439	94.609	82.8441	12.8707	96.0379	111.17	124.427	85.7927	108.211
3.85_380.1741m/z		380.174	3.85			Y	Y			77.3365	87.0458	111.534	74.7422	126.98	149.31	221.336	252.693	271.198	215.31	216.618	171.427	292.033	137.668	140.457	156.299	128.832	140.273	196.346	144.233	94.2719	143.172	195.146	50.061	119.04	98.7343	55.0359
3.85_1181.5402m/z		1181.54	3.85			Y	Y			0	64.9498	13.3619	16.4489	2.88889	157.761	328.465	233.447	295.255	117.347	257.884	226.243	249.804	0	0	0	0	4.97736	0	0	0	0	8.66908	0	34.3344	0	4.66735
3.86_954.4584n	954.458	953.451	3.86			Y	Y			9.04918	126.818	29.525	63.1158	184.068	313.518	413.921	633.036	492.432	405.215	820.144	439.828	504.001	0	0	0	3.11618	8.82367	0	0	13.9756	0	4.96576	4.36852	33.5821	6.48306	25.3629
3.86_457.1647m/z		457.165	3.86			Y	Y			17.4688	69.5055	62.5941	39.772	80.3293	208.191	201.494	207.833	188.743	208.086	239.446	161.502	231.05	173.196	570.967	391.123	162.945	163.29	252.504	225.211	144.616	611.623	196.8	27.1659	66.5558	26.0615	27.4845
3.87_557.2877m/z		557.288	3.87			Y	Y			14.0803	171.457	85.8132	106.254	92.6732	200.772	278.597	310.409	258.959	230.779	302.368	311.912	285.03	3.9549	5.92497	46.9601	8.57744	89.3382	24.5552	2.08724	73.2078	0	58.2521	72.3989	141.237	38.9516	127.09
3.87_187.0383m/z		187.038	3.87			Y	Y			2.98122	1.93803	24.2302	38.3627	4.83747	1.03934	0	0	0.662906	0	0	0	0	0	0	0	0	0	0.510314	0	0	0	0	35.3652	52.8357	79.9196	71.6814
3.87_368.1769m/z		368.177	3.87			Y	Y			10.5115	38.5347	22.4919	13.6995	28.9737	44.3071	47.4163	40.0159	41.3234	55.5525	41.21	51.2027	50.8094	0	2.08645	3.13344	1.94742	3.98999	10.0988	0.490679	3.63443	2.05523	9.40284	9.03997	12.9037	8.06442	11.7326
3.87_300.1922m/z		300.192	3.87			Y	Y			193.869	403.102	303.125	309.031	333.4	567.169	594.323	598.937	534.812	582.432	582.447	713.237	686.069	30.3637	4.05578	153.072	48.3782	225.106	177.466	87.2209	374.664	3.13164	227.853	229.027	306.875	226.331	354.354
3.87_121.0659m/z		121.066	3.87			Y	Y			0	1.54747	29.4206	44.6751	7.21222	0	0	0	0	0	0	0	0	0	0	0	0	0	0	0	0	0	0	46.0079	60.458	88.5095	102.612
3.88_371.2284m/z		371.228	3.88			Y	Y			150.833	251.25	245.248	162.502	165.483	391.843	495.063	403.46	380.349	351.176	393.557	487.611	360.11	31.6664	3.47609	96.8771	8.66165	151.167	60.3616	68.9378	225.735	0.837913	156.146	185.303	348.663	222.742	442.198
3.88_643.3540m/z		643.354	3.88			Y	Y			41.8792	281.125	145.111	110.412	226.71	405.17	596.614	477.324	367.099	598.523	534.984	380.913	537.263	5.28573	5.69965	102.924	12.428	123.754	31.2945	12.7019	57.5822	1.20998	68.1479	90.3234	263.413	50.1639	112.461
3.88_227.1278m/z		227.128	3.88			Y	Y			17.413	18.0486	16.7226	23.3322	9.37828	128.806	92.0695	59.2111	103.945	22.8659	55.7598	54.0487	78.7162	76.0958	109.449	85.3175	107.674	99.5016	72.3476	2.82582	24.0099	96.5281	16.6441	15.2747	48.1561	38.3985	25.0993
3.88_718.3335m/z		718.333	3.88			Y	Y			4.67555	203.315	91.0174	67.7056	108.584	259.424	331.745	301.492	356.347	235.539	458.183	446.62	261.79	6.3468	3.294	63.6651	2.94756	30.47	27.8748	10.3896	21.7874	3.864	30.315	21.7647	121.787	38.3475	55.0047
3.88_717.8365m/z		717.837	3.88			Y	Y			0	35.739	0	11.728	2.79132	54.7046	123.551	78.368	135.752	15.1876	168.77	171.39	32.0928	0	0	0	0	0	0	0	0	0	0	0	0	0	0
3.88_1154.0971m/z		1154.1	3.88			Y	Y			0	12.1598	0	26.4008	123.012	37.5823	45.7107	109.616	10.6495	20.4396	22.4922	52.6001	78.5846	0	0	0	0	0	0	0	4.79879	0	0	6.7398	0	0	0
3.89_277.1549m/z		277.155	3.89			Y	Y			129.603	149.601	203.184	117.972	76.6012	411.264	382.18	220.807	285.208	294.928	267.884	329.169	309.256	60.7578	30.749	179.01	29.1282	135.007	86.6728	116.018	237.652	6.87478	176.805	205.706	507.703	239.249	519.604
3.89_982.4801m/z		982.48	3.89			Y	Y			132.76	244.517	98.6106	185.998	96.0922	368.65	497.742	181.123	575.06	388.775	723.558	759.553	491.742	0	0	0	0	72.9681	158.464	78.0877	186.147	0	123.318	55.63	98.6731	142.145	172.228
3.89_625.2631m/z		625.263	3.89			Y	Y			149.438	389.694	270.215	202.655	286.906	538.828	561.929	675.024	606.421	567.757	704.136	674.705	612.933	84.5177	91.6372	173.708	90.7592	188.97	131.303	109.432	145.498	91.2584	202.768	115.009	294.901	156.116	188.994
3.89_1153.5909m/z		1153.59	3.89			Y	Y			0	51.1578	0	23.988	214.783	71.3624	85.7913	143.025	35.8786	34.6538	90.7392	131.596	151.798	0	0	0	0	5.11659	0	0	5.34082	0	0	6.35475	0	0	0
3.89_1109.4746m/z		1109.47	3.89			Y	Y			0	3.59572	0	0	3.84357	41.9452	98.0885	108.157	67.1389	104.728	164.617	48.8497	60.0408	0	0	0	0	0	0	0	0	0	0	0	0	0	0
3.90_607.2685m/z		607.269	3.9			Y	Y			105.334	286.135	192.487	196.568	242.33	406.201	414.063	341.879	404.776	302.311	597.254	594.859	391.188	183.628	131.611	315.171	134.938	418.985	183.701	131.074	131.729	167.364	304.992	108.879	202.951	145.778	111.231
3.90_925.4519m/z		925.452	3.9			Y	Y			49.7411	213.696	44.8972	131.491	114.136	184.615	233.958	287.167	218.988	165.27	311.785	368.764	218.049	0	0	4.85648	0	44.9325	34.6477	4.82718	56.7727	0	37.8538	62.412	60.1275	49.3554	87.3894
3.91_1093.6209m/z		1093.62	3.91			Y	Y			40.0996	281.447	45.7987	220.848	60.8907	103.376	343.313	178.024	381.859	20.7212	448.748	776.041	189.999	0	0	0	0	14.9756	6.25812	0	81.365	0	10.4934	10.5751	29.5966	55.452	95.8295
3.91_576.2610m/z		576.261	3.91			Y	Y			38.4342	167.037	126.661	128.245	139.495	214.615	277.695	313.515	289.878	225.88	300.266	318.144	267.848	37.7593	34.7001	78.879	45.007	87.4712	54.5985	28.253	60.9514	21.2267	99.3722	61.1061	144.751	79.0969	85.3511
3.91_818.8949m/z		818.895	3.91			Y	Y			0	0	0	0	105.61	51.2164	122.439	64.5575	69.271	135.989	118.347	5.85884	25.8245	0	0	0	0	0	0	0	0	0	0	0	0	0	0
3.91_314.2077m/z		314.208	3.91			Y	Y			3.24131	22.8174	22.2951	9.98094	20.748	25.6621	24.2996	40.0875	10.0383	24.3125	15.8772	28.0242	27.7398	0	0	4.2159	0.830183	11.0541	3.19991	0	4.7175	0	2.93448	18.0986	4.15868	12.4766	12.9836
3.92_285.1706m/z		285.171	3.92			Y	Y			179.188	146.882	149.488	115.352	157.064	4.39754	3.08914	4.1239	3.68644	3.82359	35.647	1.71035	4.73041	7.1695	3.36015	2.02428	1.52305	3.57516	2.74531	8.00932	4.50785	2.3222	13.7748	174.347	160.915	131.84	98.8641
3.92_565.1236m/z		565.124	3.92			Y	Y			3.87539	13.5138	14.8706	13.3996	7.36193	1404.73	209.371	23.3736	137.052	165.692	10.1695	10.8274	7.80432	4.99937	15.0526	17.7553	12.7212	7.65777	5.93106	3.24575	6.48306	3.65205	8.51224	1.82467	5.29439	2.39301	1.76751
3.94_442.2640m/z		442.264	3.94			Y	Y			0	26.6446	2.67146	0	6.06793	22.5873	22.9673	64.5644	18.3906	53.0918	16.8668	11.3636	56.1534	0	0	4.13763	0	4.91667	1.38369	0	0	0	0	0	9.46863	0	0
3.94_1159.5998m/z		1159.6	3.94			Y	Y			7.91758	417.834	84.8683	379.346	350.006	305.541	544.901	277.896	745.805	131.195	634.946	1245.22	518.812	0	0	4.79096	0	99.853	0	0	21.3031	0	22.2708	122.498	119.364	9.0679	109.906
3.94_803.8308m/z		803.831	3.94			Y	Y			5.08675	73.6535	0	10.4456	88.8058	40.5831	108.467	129.129	148.434	59.0425	242.116	386.933	329.741	0	0	0	0	0	0	0	11.1078	0	0	0	6.16576	0	23.8063
3.94_1214.5927m/z		1214.59	3.94			Y	Y			0	15.4913	0	13.2748	130.411	0	126.01	55.3037	37.0795	28.3389	33.6187	124.532	13.7351	0	0	0	0	0	0	0	0	0	0	0	5.10048	3.14885	0
3.95_443.2464m/z		443.246	3.95			Y	Y			16.8682	134.608	80.0922	66.498	147.222	223.71	174.521	218.094	223.828	164.538	304.405	298.593	255.389	10.7952	2.08412	26.7551	5.51805	36.1493	11.4136	6.21407	21.6613	1.65688	36.2011	42.5708	47.1017	35.3841	22.4935
3.95_637.7341m/z		637.734	3.95			Y	Y			0	0	4.41425	0	0	47.0612	59.5674	39.1282	38.2345	13.2433	29.3849	23.5904	14.9993	0	0	0	0	7.02432	0	0	0	0	0	0	0	0	0
3.97_597.2723m/z		597.272	3.97			Y	Y			37.5788	241.006	134.986	185.577	212.076	245.233	225.876	171.217	253.665	179.187	241.652	348.93	246.083	20.6596	8.78012	55.761	18.6944	112.845	55.9611	9.54587	106.328	1.84626	133.172	146.059	154.617	102.354	152.225
3.97_971.4579m/z		971.458	3.97			Y	Y			77.0144	277.606	77.8695	105.636	34.9314	211.04	174.478	149.583	279.815	92.2532	356.601	470.54	218.767	0	0	15.8716	0	199.598	120.933	0	264.125	0	54.2124	15.586	59.2892	101.373	241.295
3.97_1195.5570m/z		1195.56	3.97			Y	Y			6.10842	259.873	120.016	178.26	228.615	128.096	159.248	107.455	279.042	53.2786	287.456	435.784	207.717	0	0	12.295	0	57.431	29.2645	0	86.854	0	39.6204	93.2953	57.707	81.093	134.05
3.97_829.4581m/z		829.458	3.97			Y	Y			5.94795	156.144	39.2855	85.5282	191.823	123.442	234.678	150.177	336.966	118.55	371.069	367.379	160.768	1.7771	0	9.56541	0	38.8838	0	0	3.38215	0	15.5562	5.53421	28.8529	2.04393	21.536
3.97_597.7767m/z		597.777	3.97			Y	Y			8.54696	73.9151	29.2933	44.9718	63.8171	17.7542	41.5502	20.817	57.102	11.2379	72.5157	113.34	65.3292	0	0	0	0	0	4.9614	0	27.2464	0	24.9895	30.4819	6.44273	31.5471	36.1569
3.97_344.2182m/z		344.218	3.97			Y	Y			23.9731	47.8805	52.1322	27.5595	19.8899	83.4818	130.3	87.9666	98.4096	76.0791	69.7227	125.664	61.2661	2.58154	0	12.9883	2.42871	29.2183	17.6639	35.5006	57.193	0	24.9009	44.1533	144.74	57.0001	182.572
3.97_380.1751m/z		380.175	3.97			Y	Y			37.133	50.2614	84.3049	41.8083	97.8479	71.329	120.676	142.123	134.784	157.716	120.642	113.389	168.187	37.3529	41.7573	56.1654	41.1991	72.427	113.173	95.5451	82.2733	81.696	111.219	32.4372	90.3824	46.9237	49.2418
3.97_999.4205m/z		999.42	3.97			Y	Y			11.2111	48.6582	35.048	79.836	64.4989	126.962	104.604	137.056	176.123	90.8601	205.859	328.425	101.8	0	0	3.0328	0	97.5961	81.0076	60.9787	73.8015	0	42.3895	8.29169	39.713	142.884	80.7284
3.97_964.4214m/z		964.421	3.97			Y	Y			3.07967	79.1791	4.9218	48.9652	25.4299	144.511	131.966	104.951	291.068	116.892	273.37	301.241	264.822	0	3.28656	3.6202	0	0	0	0	9.47754	0	3.47415	3.69939	112.307	4.93523	8.25887
3.97_314.2079m/z		314.208	3.97			Y	Y			3.22428	17.2278	21.7582	8.42017	3.45803	60.1717	67.0063	68.9668	56.4927	52.3488	53.9632	82.02	53.2361	0	0	0	0	1.01496	0	0	12.3262	0	2.86305	0	23.2332	6.5383	27.9578
3.98_679.2610m/z		679.261	3.98			Y	Y			8.24274	59.2563	69.3059	38.3241	86.37	243.225	272.274	323.903	373.91	362.713	247.823	303.048	310.535	142.545	159.386	269.241	214.468	233.648	226.242	186.867	172.071	190.003	231.291	42.5547	103.921	38.2874	73.6591
3.98_949.4518m/z		949.452	3.98			Y	Y			3.90503	133.858	35.4431	91.8766	39.0729	74.1951	132.371	78.708	236.998	57.674	142.464	432.918	101.662	0	0	0	0	38.9866	2.78211	0	40.346	0	7.59636	6.10283	30.5081	26.4051	56.4102
3.99_357.2129m/z		357.213	3.99			Y	Y			99.3569	189.155	232.145	162.371	148.951	464.58	558.343	433.499	444.858	496.292	444.336	425.612	436.035	35.4773	14.4188	162.152	29.4826	203.423	86.4147	58.4444	204.534	15.8443	170.288	197.709	363.186	208.785	312.702
3.99_373.2207n	373.221	372.214	3.99			Y	Y			156.311	381.533	315.834	248.241	269.502	607.42	768.679	803.032	562.342	747.406	635.023	638.992	785.138	78.1434	26.3131	212.726	57.1336	256.239	151.814	91.0723	239.627	14.7217	200.175	298.453	364.063	229.465	364.167
3.99_823.3427m/z		823.343	3.99			Y	Y			4.79826	37.2497	37.5161	42.6262	44.9408	94.6555	96.2032	143.983	127.429	74.8274	142.35	163.747	90.0421	0	0	3.25419	0	48.8482	2.64171	0	13.9679	0	7.29513	43.5303	37.5952	15.3797	7.49772
3.99_587.7106m/z		587.711	3.99			Y	Y			0	0	0	0	0	16.1738	14.4854	3.62902	6.78393	4.19719	2.98993	0	4.00638	0	0	0	0	4.65949	0	0	0	0	0	0	10.5137	0	0
4.00_850.3564m/z		850.356	4			Y	Y			0	68.5484	8.59539	9.96104	28.7377	117.578	132.663	115.402	181.689	62.0215	239.015	178.923	100.121	0	0	1.68464	2.06213	11.4983	0	0	0	0	11.1528	2.44098	19.6448	1.86164	3.31358
4.00_1012.5508m/z		1012.55	4			Y	Y			2.27467	19.0066	1.65344	0	28.1654	71.8909	129.125	115.166	171.138	107.952	203.338	121.782	147.028	0	0	0	0	0	0	0	0	0	0	0	3.51443	5.65913	0
4.01_590.3182n	590.318	611.251	4.01			Y	Y			77.1096	299.695	169.04	108.63	164.315	386.029	392.194	460.857	456.114	312.074	458.298	343.908	363.805	22.1281	34.8618	120.501	42.123	207.432	55.4839	70.9842	99.5403	30.6598	95.1066	120.407	221.001	56.5383	123.982
4.01_977.4354m/z		977.435	4.01			Y	Y			25.9871	55.7953	28.2943	44.6397	12.4619	79.169	73.0233	96.449	218.469	60.9249	176.689	324.171	69.1114	0	0	6.87446	0	19.1707	17.5719	5.89786	29.0705	0	9.8473	0	17.9318	80.9515	88.1607
4.01_535.1133m/z		535.113	4.01			Y	Y			3.75955	4.94917	4.82674	9.39646	7.82274	450.173	21.0553	12.7525	7.61952	17.8394	8.88701	11.1487	14.727	8.26129	7.4109	6.64032	4.18341	7.45545	17.4324	16.8333	8.16317	5.86361	7.3063	6.34663	3.42785	4.45718	5.74939
4.02_261.1352m/z		261.135	4.02			Y	Y			34.7542	31.3286	26.0413	26.4119	42.8694	19.5737	15.9531	27.049	46.9831	37.2485	46.7247	28.334	49.7891	30.9728	42.6295	48.8508	37.1444	41.6595	65.0333	52.5739	36.8265	70.4623	58.1647	31.6694	35.1537	34.5664	20.6467
4.03_340.1890m/z		340.189	4.03			Y	Y			27.4838	46.0278	29.359	33.1323	31.6374	72.8606	79.9995	93.0374	80.3616	80.47	96.4454	79.661	106.014	28.2757	5.23552	30.1571	11.6457	39.2565	19.9234	8.32836	28.87	2.21555	22.6991	34.6073	38.3111	30.8762	45.5675
4.03_206.0824m/z		206.082	4.03			Y	Y			3.84386	2.916	2.49296	0	3.75333	0	94.0683	210.087	8.68953	18.9021	47.3364	39.8043	40.5609	0.402746	69.23	5.22938	28.9288	0	0.746677	2.11339	1.74444	0.0368068	2.8076	2.64209	0	0	0
4.04_330.2030m/z		330.203	4.04			Y	Y			169.595	214.541	252.057	227.663	122.319	390.025	495.206	338.721	405.186	335.945	417.85	663.091	433.531	99.4967	44.482	130.366	45.6519	201.592	140.432	159.751	354.297	24.4151	257.598	215.755	396.507	297.632	443.008
4.04_783.3802m/z		783.38	4.04			Y	Y			54.2366	282.981	128.325	217.611	216.496	256.167	233.525	191.949	281.016	221.56	377.206	553.939	352.939	6.82327	0	17.5156	0	126.089	131.114	44.7398	167.309	0	92.3987	101.254	117.819	77.4557	140.337
4.04_283.1534m/z		283.153	4.04			Y	Y			58.779	40.9669	47.0326	33.0887	31.8487	2.42794	1.99639	2.17905	7.71408	1.88032	81.7638	2.52772	3.31417	1.13227	2.21907	4.04068	1.86158	3.46987	58.7456	68.9947	58.7176	51.0292	58.4058	56.9271	78.493	41.999	43.5598
4.05_340.2193m/z		340.219	4.05			Y	Y			24.111	89.4205	53.3872	51.1789	53.759	178.136	165.634	189.844	190.82	238.341	276.41	175.36	227.531	10.8549	3.67495	22.3473	2.95803	33.562	23.5253	4.00501	32.1857	0.216984	19.0919	29.3194	54.0816	38.0041	50.587
4.05_1289.6354m/z		1289.64	4.05			Y	Y			0	166.785	33.5721	89.624	55.1122	265.917	353.762	300.824	409.007	276.733	615.836	536.982	405.389	0	0	0	0	0	0	0	0	0	5.05964	0	38.6077	7.04074	29.8329
4.05_544.2784m/z		544.278	4.05			Y	Y			9.05087	44.9202	31.8698	25.3261	38.1741	56.8601	75.3733	72.0522	76.0126	64.0924	91.7283	74.2704	66.5428	0.00549817	7.68139	13.8685	5.99469	19.2772	9.25702	2.18784	16.8743	0	2.87539	16.2015	8.61772	8.12631	20.5641
4.06_846.3825m/z		846.383	4.06			Y	Y			53.6595	153.265	55.2903	95.2645	33.0336	66.5441	88.3806	121.67	111.604	65.4315	117.82	376.308	127.459	5.05386	4.06885	34.2276	16.4033	113.782	52.8801	0	16.812	0	30.9166	151.884	63.5642	128.729	213.278
4.06_362.2069m/z		362.207	4.06			Y	Y			23.0173	37.1789	24.729	18.8881	34.2565	44.5994	62.6523	82.3875	39.7699	62.616	40.6289	58.7801	83.771	14.9148	8.68442	34.4641	11.4456	42.1169	4.2343	13.1527	36.9677	12.0773	8.11725	41.4725	26.566	22.8248	32.7865
4.08_682.3691m/z		682.369	4.08			Y	Y			102.062	222.418	76.5821	58.2764	163.787	81.3044	39.5868	64.7692	39.3897	77.9245	75.2855	30.9544	90.7348	0	2.77902	43.1304	13.9328	67.7017	82.382	33.0918	74.7159	7.09655	39.3698	122.322	11.6365	30.3405	94.3624
4.08_614.2849m/z		614.285	4.08			Y	Y			7.40079	35.2599	29.0666	27.1828	33.1989	45.7117	53.0873	52.9414	50.407	56.2567	61.9863	67.6086	62.9978	1.07777	3.09246	10.0792	2.62288	27.5834	1.79388	7.52975	16.6632	1.00294	14.615	14.8214	25.037	12.8773	25.1108
4.09_436.2214m/z		436.221	4.09			Y	Y			72.0669	122.366	134.982	178.782	142.373	3101.97	2808.32	194.342	386.434	1603.85	166.339	848.512	128.487	103.929	151.465	152.375	104.018	161.517	134.748	143.557	92.593	64.3425	160.655	83.4523	214.281	89.0318	183.384
4.09_1036.3892m/z		1036.39	4.09			Y	Y			185.413	465.851	382.754	87.97	164.137	566.691	641.517	420.891	468.739	546.118	530.61	435.983	508.622	4.10965	0	64.8008	0	234.837	57.5586	53.1903	168.223	0	92.6852	156.74	258.237	61.687	250.837
4.09_842.4187m/z		842.419	4.09			Y	Y			0	58.6808	12.859	10.3712	85.1918	212.062	295.444	716.622	345.353	516.597	655.102	198.448	429.492	0	0	22.8796	0	15.0915	0	0	2.50892	0	10.9496	7.51207	26.3537	0	14.9916
4.09_1100.5084m/z		1100.51	4.09			Y	Y			21.9304	141.718	68.0154	123.161	13.1271	105.004	169.542	143.072	145.491	45.4559	253.853	386.523	137.865	0	0	0	0	4.80676	13.4541	0	101.739	0	40.5462	13.5878	65.8692	167.308	157.058
4.09_335.1843n	335.184	380.173	4.09			Y	Y			228.406	184.918	309.525	183.608	373.253	269.285	466.66	430.21	514.548	461.092	356.012	410.831	589.104	131.252	82.0461	126.408	73.2668	140.25	555.847	393.926	395.806	405.67	490.683	162.341	314.498	225.868	147.682
4.10_269.0472m/z		269.047	4.1			Y	Y			9.59218	11.3163	9.81649	14.2461	9.61445	20.7091	33.8506	17.3674	33.9696	16.9739	29.0097	18.2031	40.4445	27.5221	32.5215	25.1168	53.8891	29.2321	7.52007	11.2258	6.6872	3.0864	6.63709	3.04212	0	9.59311	3.5559
4.11_884.4260m/z		884.426	4.11			Y	Y			57.8601	297.959	110.134	203.008	163.89	304.197	322.121	336.037	300.604	195.345	411.436	618.075	299.699	0	0	10.2433	0	66.3832	73.0971	0	77.4386	0	64.7782	67.1065	152.72	122.021	170.415
4.11_951.4257n	951.426	950.418	4.11			Y	Y			10.5196	85.0437	21.8881	6.90427	54.7539	345.386	154.106	239.065	291.662	159.789	330.033	308.458	293.738	6.22091	0	6.99113	0	16.9382	8.9243	0	0.542614	0	0	5.29547	23.7626	4.00323	25.2648
4.11_329.1036m/z		329.104	4.11			Y	Y			213.592	231.432	363.974	302.559	318.872	115.512	137.638	106.315	95.1447	99.5661	74.1654	120.973	80.903	114.231	129.197	111.335	98.2637	92.2711	63.8126	75.0144	35.772	64.6378	89.9455	287.558	212.517	158.169	148.881
4.11_279.2175n	279.217	300.192	4.11			Y	Y			190.933	338.48	320.795	276.811	410.959	704.192	739.172	944.121	616.425	858.192	747.656	746.29	923.472	49.6918	10.7364	171.72	33.115	203.692	150.48	95.9615	357.789	3.20349	258.592	255.401	362.963	256.103	402.407
4.11_852.4518m/z		852.452	4.11			Y	Y			309.113	565.056	333.966	403.421	353.37	408.609	537.755	547.726	690.258	384.14	856.75	1128.17	621.088	0	0	9.75499	18.2657	223.272	323.242	142.363	447.184	0	187.17	272.401	352.465	339.662	449.593
4.11_255.1228m/z		255.123	4.11			Y	Y			8.74771	12.3511	6.33219	8.34595	8.30708	6.69224	4.26522	93.1381	0	56.883	97.777	6.70475	105.876	13.2314	4.56149	3.14327	6.20761	4.33017	80.9084	107.558	63.6414	120.463	112.676	18.4327	6.93462	14.7237	4.45208
4.11_662.7935m/z		662.793	4.11			Y	Y			0	31.8246	0	12.1412	11.3783	13.0234	26.676	13.0252	40.1438	0	30.9034	120.902	33.0211	0	0	0	0	2.80594	0	0	0	0	0	0	0	0	5.34307
4.11_368.1784m/z		368.178	4.11			Y	Y			0	8.73053	6.26359	1.87911	25.3554	25.0746	31.4376	37.8216	25.0562	43.8823	29.846	25.5602	42.6676	0	0	0	0	0	0	0	0	0	0	0	4.03606	0	6.12948
4.12_342.2384m/z		342.238	4.12			Y	Y			31.4505	40.6513	37.7065	24.6315	30.319	56.1544	85.6142	87.9913	55.4609	70.2566	55.206	95.3172	73.8543	3.27935	0	8.23336	2.99496	32.182	10.9312	13.5082	55.1199	0	21.8772	58.0863	59.4344	42.812	72.0362
4.14_908.4217m/z		908.422	4.14			Y	Y			0	146.428	28.6382	206.749	579.92	315.567	308.02	383.814	456.099	223.294	770.218	524.289	354.47	0	0	0	0	72.2683	49.7398	0	195.529	0	18.4926	88.07	60.8323	25.3566	47.2872
4.14_908.9264m/z		908.926	4.14			Y	Y			0	58.5651	0	124.282	408.495	128.509	134.092	173.781	240.198	69.0947	415.321	262.725	131.439	0	0	0	0	35.3397	12.6469	0	90.4357	0	5.39475	14.7302	12.1105	6.49894	12.4807
4.14_493.2877m/z		493.288	4.14			Y	Y			56.823	112.91	81.8435	56.7422	120.546	143.009	143.466	109.466	155.177	174.573	118.73	92.7539	132.187	37.3954	56.3651	88.3653	44.4134	88.9994	57.971	41.6389	54.274	38.3623	60.6969	65.1299	70.141	58.5026	49.6911
4.14_763.4056m/z		763.406	4.14			Y	Y			2.25536	30.0565	3.01804	33.2943	133.498	98.1771	136.532	122.758	108.299	172.841	156.809	96.9912	61.0206	0.312964	0.180262	0.581525	0	4.75594	0.818113	0.638365	1.51727	0	1.15393	8.02415	8.77424	0.247624	2.65048
4.14_261.1337m/z		261.134	4.14			Y	Y			31.8357	32.2586	47.0332	28.922	44.3172	32.763	47.8918	48.476	61.7655	63.7018	60.8637	54.345	51.7617	35.0544	57.5029	59.2889	54.0495	58.9264	72.6522	63.7898	35.6343	70.9544	76.5293	16.2991	36.4593	26.3591	14.0028
4.14_861.3516m/z		861.352	4.14			Y	Y			78.3688	624.589	212.626	336.506	602.444	827.12	1293.77	1277.63	1276.44	839.545	1510.26	1627.18	1681.87	10.4412	0	98.8219	11.3543	228.489	43.536	19.2372	81.6185	2.03145	87.889	266.429	342.865	113.108	244.433
4.14_861.8450m/z		861.845	4.14			Y	Y			0	90.6467	28.8342	87.6026	384.435	170.954	387.439	425.867	220.308	187.596	361.509	455.327	584.25	0	0	0	0	0	0	0	7.75933	0	10.0734	104.727	67.1818	12.2041	74.7589
4.14_669.2892m/z		669.289	4.14			Y	Y			74.9478	120.909	98.1883	81.584	105.258	150.485	136.55	173.945	135.872	143.968	158.945	136.063	142.065	56.9066	59.6043	88.475	81.6404	88.1172	79.7244	62.9616	55.4115	54.1527	91.9366	82.2323	130.388	105.876	86.6199
4.14_872.3432m/z		872.343	4.14			Y	Y			3.21863	57.309	33.2935	31.9851	63.2458	122.184	219.487	233.896	194.667	126.238	219	249.06	245.99	0	0	5.58693	0	15.7427	0	0	2.64952	0	28.0167	17.6295	51.3876	0	23.505
4.14_872.8363m/z		872.836	4.14			Y	Y			0	8.27434	0	0	12.2447	14.7743	55.5729	87.2269	32.5833	28.2361	63.9819	85.395	71.9777	0	0	0	0	0	0	0	0	0	0	0	0	0	0
4.15_245.0919m/z		245.092	4.15			Y	Y			8.66518	7.86486	26.5374	16.2741	9.48461	55.1162	113.517	319.81	50.4365	40.3792	2.29939	46.6843	20.0009	59.9854	319.036	77.8079	64.6163	60.0605	3.0162	18.6747	4.99253	3.42149	30.8622	9.20081	8.60866	30.3823	19.962
4.15_1078.4670m/z		1078.47	4.15			Y	Y			0	91.9007	23.7867	45.2891	80.8628	142.47	165.914	207.506	216.171	192.278	217.163	287.077	177.463	0	0	0	0	26.1363	0	0	13.4552	0	12.0515	6.68314	35.749	0	4.87087
4.16_301.0735m/z		301.074	4.16			Y	Y			194.245	188.024	183.387	158.307	231.186	47.1925	54.5042	35.9954	56.5286	57.5288	58.8829	57.595	41.8564	175.484	169.367	240.636	193.988	194.032	217.013	223.6	148.782	281.651	207.409	207.624	172.23	155.832	145.013
4.16_874.4064m/z		874.406	4.16			Y	Y			18.8088	359.507	111.109	76.4381	200.977	662.497	594.009	653.359	822.696	589.61	1084.86	1072.67	738.725	4.46607	0	26.7919	3.12037	76.6158	11.7385	19.2844	12.0984	2.71564	25.9094	49.6055	197.386	26.9905	266.978
4.16_862.7979m/z		862.798	4.16			Y	Y			0	10.4574	0	2.97788	289.581	0	20.4745	21.87	9.73597	6.49342	16.4083	19.8395	23.223	0	0	0	0	0	0	0	0	0	0	29.1734	7.43643	0	0
4.16_364.1861m/z		364.186	4.16			Y	Y			0	14.9869	8.26331	3.6332	5.06326	21.8841	44.9721	42.0842	35.9899	33.5925	49.4532	54.8328	48.4637	0	0	4.70829	0	3.74089	0	0	0	0	1.61297	0	0	0	2.91174
4.16_257.0819m/z		257.082	4.16			Y	Y			46.2886	64.3936	55.2712	51.4192	64.3438	27.2583	13.5848	21.8464	17.6874	33.5431	17.4126	33.1297	14.3577	56.6827	57.2294	65.9452	50.4362	46.8128	62.2557	70.6914	38.4223	84.1694	51.5968	58.2254	54.2929	44.0253	47.9611
4.16_882.4272m/z		882.427	4.16			Y	Y			0	61.5895	9.16311	14.9843	31.5182	137.219	143.294	140.734	179.072	168.575	294.815	332.326	359.992	0	0	16.8193	0	24.9932	12.7445	5.03531	5.21079	0	1.71847	13.1588	27.0761	10.3977	19.5932
4.16_882.9413m/z		882.941	4.16			Y	Y			0	0	0	0	0	0	0	0	0	0	38.1737	73.6293	104.174	0	0	0	0	0	0	0	0	0	0	0	0	0	0
4.17_999.4787m/z		999.479	4.17			Y	Y			23.0381	96.6645	0	42.1361	121.15	166.706	289.398	280.898	224.239	227.796	288.389	452.46	318.122	48.4304	0	1.29268	0	5.7149	0	0	12.8153	0	5.59494	4.91568	20.2771	0	6.65999
4.17_718.3262m/z		718.326	4.17			Y	Y			89.7906	421.089	249.249	212.002	244.383	545.195	491.828	640.983	628.549	485.158	751.145	767.773	578.722	21.9578	10.516	60.7043	10.0198	184.015	89.5756	69.3722	114.382	2.69597	119.643	89.8823	343.641	113.656	303.82
4.18_399.1915m/z		399.192	4.18			Y	Y			43.929	57.2062	54.8782	44.9891	44.1582	50.8246	46.9035	1041.6	301.981	562.52	1572.01	661.546	2251.32	1027.68	1494.55	1796.62	1027.2	1404.03	1267.77	1879.31	1088.46	1694.76	2008.98	33.5008	37.9122	19.6179	37.075
4.18_362.1009n	362.101	361.094	4.18			Y	Y			56.9422	58.7333	72.8718	60.4377	63.5435	239.167	99.1431	77.2887	71.55	70.4119	423.656	66.1467	522.232	541.96	648.904	645.75	489.971	315.531	312.977	580.593	174.7	417.863	387.218	42.5414	115.609	71.6812	72.2021
4.18_401.2365m/z		401.236	4.18			Y	Y			61.0153	181.721	128.228	122.755	64.6551	296.003	338.099	295.548	290.547	321.803	318.84	350.346	475.869	35.6802	62.6971	150.64	48.6122	127.901	71.9548	89.3858	132.192	68.1246	146.039	26.8083	113.99	40.4304	83.8376
4.18_462.1865m/z		462.187	4.18			Y	Y			9.60445	16.2112	11.797	20.754	21.6076	38.4483	38.4755	94.0751	62.0675	64.9887	126.423	87.578	158.99	58.3949	74.3495	105.502	60.3935	71.1229	60.3582	92.0328	54.0641	73.5854	103.987	17.3791	25.4176	16.5553	10.6666
4.18_843.4009m/z		843.401	4.18			Y	Y			55.6604	134.192	54.9588	68.0127	66.4076	114.482	103.96	72.3683	160.22	104.324	180.944	211.198	151.626	65.0515	18.0477	11.6663	7.17843	75.4224	145.588	41.5514	114.306	5.05383	85.402	25.6447	55.1507	113.707	159.666
4.18_406.1878m/z		406.188	4.18			Y	Y			30.8835	104.277	85.6979	80.2159	115.643	138.536	190.862	167.331	160.105	179.313	149.392	147.515	152.154	54.3888	69.264	128.255	47.4162	71.342	73.4824	48.9031	43.2052	51.4691	63.8651	71.2597	76.8036	31.2297	46.5818
4.18_1002.4653m/z		1002.47	4.18			Y	Y			0	77.5898	15.2065	26.8745	58.056	60.2369	122.629	93.3163	151.699	52.599	182.816	229.914	99.8851	0	0	12.6064	0	8.48858	0	0	0	0	10.6954	0	13.1415	4.73835	4.55636
4.19_334.1752m/z		334.175	4.19			Y	Y			0	10.6335	0.178106	0	3.03204	54.2722	39.9586	44.4737	44.6675	50.6752	35.7495	38.4878	36.3239	0	0	0.172871	0	0.404441	0	0	0	0	0	0	3.17447	0	0
4.19_634.8257m/z		634.826	4.19			Y	Y			0	2.3421	0	0	0	2.66434	12.6499	0	42.9637	0	51.2831	68.8142	4.33488	0	0	0	0	0	0	0	0	0	0	0	0	0	0
4.21_759.3456m/z		759.346	4.21			Y	Y			39.9645	129.744	102.206	45.4538	62.3038	172.24	176.169	155.464	182.784	165.99	211.789	216.287	173.491	12.0571	18.3123	46.0223	15.3476	144.481	34.8173	20.0314	31.4002	0	39.3137	72.224	80.9747	62.9248	190.421
4.21_531.2464m/z		531.246	4.21			Y	Y			29.1785	30.7944	25.9175	16.3693	31.1714	34.7337	47.9721	67.4066	37.0967	49.972	39.5265	46.4074	42.9443	15.3549	9.68711	16.6952	7.81061	16.8125	34.5625	16.5027	34.6619	29.3679	33.5326	10.3563	21.5695	15.2401	10.7291
4.22_204.0668m/z		204.067	4.22			Y	Y			0	0	0.69595	0	0.00036993	0	55.8576	17.6624	43.959	4.86812	0	2.49828	2.07861	152.915	207.915	281.87	287.914	216.03	0	0	0	0	0	0	0	0	0.084972
4.22_741.8459m/z		741.846	4.22			Y	Y			3.93503	73.855	15.513	57.7967	109.499	74.7913	156.471	184.674	70.5889	120.686	146.859	157.349	157.192	0	0	0	0	12.6049	5.61402	0	37.1496	0	9.88194	36.0691	13.7876	9.12305	25.0158
4.22_742.3407m/z		742.341	4.22			Y	Y			24.8341	280.539	115.246	89.5561	226.779	447.16	452.859	489.804	527.8	540.018	545.49	526.086	543.997	13.4941	0	59.8286	9.79951	89.0427	35.0742	10.1217	65.0028	3.79823	80.1647	81.1208	149.1	42.6106	91.9075
4.22_358.1974m/z		358.197	4.22			Y	Y			18.8811	63.3899	72.0537	55.9981	85.6705	131.135	191.175	187.291	138.979	163.394	136.82	124.911	166.903	7.34557	14.9902	62.0703	5.94087	59.7105	14.2347	11.7003	43.5809	0	37.3499	53.088	86.5115	49.3584	67.6214
4.23_372.2124m/z		372.212	4.23			Y	Y			51.2415	130.971	75.7861	66.0661	92.2051	146.891	137.599	247.012	146.108	135.791	207.669	213.524	191.711	12.2566	6.37477	47.1989	5.65445	39.5374	42.5813	19.1281	66.6507	5.13438	56.5514	66.0381	57.2463	55.1166	127.1
4.23_711.8357m/z		711.836	4.23			Y	Y			0	7.37962	0	0	0	0	22.5933	5.08488	26.964	4.48291	39.8348	67.5862	25.144	0	0	0	0	0	0	0	0	0	0	0	0	0	0
4.24_443.2440m/z		443.244	4.24			Y	Y			29.476	77.604	49.7698	59.8018	66.7828	109.123	105.505	148.322	103.679	125.573	128.774	134.539	140.281	6.49692	4.96319	28.5206	2.98357	39.0002	11.416	3.61972	27.7755	0.613582	37.2399	30.8982	51.1082	39.8688	47.3456
4.24_393.0654m/z		393.065	4.24			Y	Y			1.10224	3.04395	2.79413	0.295392	1.18707	32.4651	13.2265	11.5555	8.27074	22.6901	19.4188	30.4315	18.9319	88.4048	144.649	101.803	77.8633	92.5413	124.465	186.689	87.7856	98.339	39.0382	0.325691	1.68898	0.071134	2.31625
4.24_380.1734m/z		380.173	4.24			Y	Y			61.7997	77.6353	127.337	60.2117	152.228	116.14	191.826	184.738	194.852	172.099	162.588	144.81	190.31	45.9882	63.7455	83.7081	31.8987	57.4595	174.524	134.767	106.043	151.856	167.731	65.6575	107.757	58.4871	46.3586
4.24_829.3750m/z		829.375	4.24			Y	Y			32.1089	316.973	80.3167	88.6785	150.707	467.537	570.5	580.742	658.744	533.83	692.872	513.908	642.192	1.95609	0	32.3136	13.1283	128.233	43.2107	17.999	40.66	0	60.208	48.1641	194.274	14.1935	61.5304
4.25_927.3741m/z		927.374	4.25			Y	Y			9.94807	102.104	18.7944	60.1664	18.5642	141.174	146.555	124.531	217.096	90.2953	324.377	333.694	168.333	0	0	1.55496	0	2.79553	9.7265	0	19.4043	0	10.4685	3.29143	14.755	0	53.2244
4.25_996.4822m/z		996.482	4.25			Y	Y			18.3068	115.636	0	44.0689	46.2612	63.8108	61.516	137.485	93.8249	51.3742	118.066	199.868	111.941	0	0	0	0	7.33173	37.6472	0	59.806	0	61.249	25.6425	45.7555	17.6097	33.177
4.26_835.3731m/z		835.373	4.26			Y	Y			21.5684	104.747	56.9822	63.7193	67.2496	188.746	221.305	152.2	229.939	80.9102	273.306	264.102	210.804	0	0	5.00317	1.41745	29.8473	14.9547	5.53152	17.5834	3.03967	31.9186	20.6225	48.2117	25.1536	46.1844
4.27_287.1007m/z		287.101	4.27			Y	Y			110.671	96.8296	98.4579	86.3456	106.409	46.9332	30.0214	29.7106	39.1668	31.7754	39.0725	44.8605	26.6645	44.4824	49.4584	41.3804	49.7011	37.399	47.1951	57.0889	49.2991	51.2301	54.8447	96.2285	94.073	92.7821	82.0918
4.27_371.2268m/z		371.227	4.27			Y	Y			0	10.6628	9.85866	7.0237	6.20078	35.4884	49.1257	40.0645	31.7137	21.6671	27.7386	48.6825	36.0484	0.149399	0	2.00663	0.00351703	8.08532	0	0.414826	4.01033	0.0153301	2.2539	10.118	10.9137	2.89289	10.4894
4.29_919.4271m/z		919.427	4.29			Y	Y			69.0055	173.474	75.4071	177.635	87.3707	105.486	86.2623	122.594	180.74	100.688	234.821	415.832	158.943	0	0	22.7511	3.93026	161.226	47.9078	0	71.3652	0	99.6615	129.875	130.376	166.503	225.233
4.29_342.2390m/z		342.239	4.29			Y	Y			33.2665	61.8803	44.9429	17.1421	36.5893	68.2166	87.3325	100.592	79.808	78.9666	77.5597	108.735	81.0504	0	0	11.3265	0	16.6741	8.44614	16.7931	48.5549	0	25.1915	49.1976	79.7732	41.6703	94.3708
4.29_613.3459m/z		613.346	4.29			Y	Y			6.47549	100.614	27.5049	47.3709	22.4241	42.3329	60.4929	57.361	80.5837	40.823	125.311	161.917	84.9403	2.98291	0	2.48817	0.636498	14.4439	10.0969	0.427327	20.6586	0	3.07789	0.560956	7.62631	12.0189	19.1231
4.30_541.2285m/z		541.229	4.3			Y	Y			19.4809	140.901	108.398	96.2559	117.389	224.06	265.375	234.203	272.77	189.424	377.058	251.039	284.098	16.274	26.9248	53.911	16.6124	54.5126	33.3391	20.0294	52.0434	8.32681	66.1543	90.9586	85.3408	63.8366	113.554
4.31_409.2581m/z		409.258	4.31			Y	Y			134.247	94.3231	0.0582823	84.3687	51.0444	19.9284	0.00690516	1.07026	0.3692	0.754475	0.00390497	11.4416	2.46705	61.2434	5.0253	0.0718352	53.3207	1.15186	0	0	0	0	1.71673	111.025	92.4284	94.8688	16.8936
4.31_301.1654m/z		301.165	4.31			Y	Y			804.993	3964.18	1865.74	604.457	146.516	20.3752	19.5442	16.4653	148.83	15.3512	2396.24	33.6335	18.8761	14.2623	27.3669	15.0805	22.9489	21.8007	20.9511	19.6383	19.2803	18.7649	24.1176	318.865	359.194	378.288	104.376
4.31_712.3255m/z		712.326	4.31			Y	Y			82.4954	254.805	151.811	178.399	139.305	221.327	323.458	264.059	369.05	184.255	377.072	572.734	342.973	45.7075	36.3839	81.2045	32.7395	122.959	75.148	49.4076	99.1447	43.389	135.533	86.7093	154.298	128.047	175.728
4.31_248.0919m/z		248.092	4.31			Y	Y			0	0	3.38967	12.4285	13.2835	60.6263	68.2832	36.2865	51.5461	11.1828	2.52956	5.67335	25.4542	43.4705	67.4463	51.9832	68.0009	55.1629	46.4281	58.3629	38.0632	40.6619	57.9941	9.6794	35.4027	3.15927	6.71821
4.31_353.1576m/z		353.158	4.31			Y	Y			50.43	49.5496	69.4194	44.6401	45.1844	15.5904	22.3497	25.744	39.5321	27.1665	27.629	19.4584	26.525	18.755	26.7909	27.4974	25.5778	30.8479	98.1202	83.097	138.889	148.851	91.6157	60.6366	70.4905	43.3279	52.0601
4.31_283.1535m/z		283.154	4.31			Y	Y			44.3421	172.301	86.5546	32.5695	10.3168	7.00089	4.77349	13.1125	12.9929	5.82953	134.851	8.13457	7.52316	4.91841	8.97661	8.57796	6.76324	6.99604	4.31229	7.48908	5.4298	5.64479	10.3458	14.4739	22.1753	22.2441	12.2936
4.31_386.1378m/z		386.138	4.31			Y	Y			46.3422	137.309	76.7112	48.5556	32.2891	41.5643	36.3152	44.3157	58.5129	46.9418	110.216	55.7199	21.473	28.3928	38.5429	27.6486	32.5631	41.3034	30.035	31.6886	19.0483	16.757	43.3076	28.4564	31.8811	31.9822	22.2271
4.31_1084.4873m/z		1084.49	4.31			Y	Y			18.108	45.3491	69.8313	0	0	48.5543	78.6483	85.6308	90.6708	43.9656	48.1648	57.3327	85.9204	0	0	0	0	4.76672	0	10.2395	10.9689	0	11.3762	22.4245	92.6165	13.627	11.4479
4.32_286.1775n	286.178	285.17	4.32			Y	Y			579.041	755.839	796.414	425.603	357.605	106.173	104.957	116.544	182.612	114.281	365.327	109.293	129.809	84.8646	86.2524	120.755	90.2656	94.2614	876.924	732.465	1517.88	1402.01	931.506	688.543	625.506	292.068	432.107
4.32_947.4518m/z		947.452	4.32			Y	Y			91.5997	251.795	115.094	155.069	162.303	388.943	347.119	348.789	348.734	234.884	501.752	558.199	322.003	11.0384	0	5.10955	0	32.7583	105.241	33.0312	116.731	0	102.865	39.3191	196.384	151.756	96.7255
4.32_712.8299m/z		712.83	4.32			Y	Y			0	72.5905	40.1735	57.1274	15.7548	47.3989	98.9052	26.9013	98.0192	0	101.485	279.63	80.549	0	0	0	0	0	0	0	9.69399	0	7.5261	0	26.8148	10.848	30.1899
4.32_203.1287m/z		203.129	4.32			Y	Y			0.436574	0	3.31123	2.00702	0.497173	78.293	18.5063	42.8378	0.479473	2.91954	0.587206	0.276971	66.1114	0.249004	0.0913105	0.708179	0.296926	0.0880213	0.0852591	0	0.461247	0	0.133243	2.07638	9.69235	11.1344	3.51219
4.33_724.8550m/z		724.855	4.33			Y	Y			0	3.4977	0	0	89.6613	65.1307	73.6032	64.6886	52.6082	95.6065	146.069	41.4584	105.186	0	0	0	0	0	0	0	0	0	0	0	0	0	0
4.33_411.1568m/z		411.157	4.33			Y	Y			33.6919	34.5869	33.0026	42.6665	39.5032	312.052	271.596	60.8333	59.6746	122.004	54.854	70.9385	64.7646	41.9891	35.7118	52.0111	62.3721	57.1528	37.1889	37.6764	34.8756	25.1084	83.9514	27.8287	36.5761	20.0295	23.1303
4.34_218.1152n	218.115	217.108	4.34			Y	Y			157.53	135.345	176.205	173.594	196.012	391.459	392.785	266.18	489.82	410.289	353.389	366.437	447.546	135.115	434.612	477.166	140.54	150.695	413.289	348.44	210.675	454.034	328.144	154.052	257.517	168.363	168.389
4.34_1170.5608m/z		1170.56	4.34			Y	Y			119.463	308.236	172.276	356.181	15.6728	156.813	227.799	180.999	233.349	47.6236	268.569	731.043	198.904	0	0	0	0	136.557	4.03783	0	217.136	0	197.776	23.4151	152.673	157.734	331.325
4.34_724.3473m/z		724.347	4.34			Y	Y			2.77517	71.1862	21.7363	30.2656	181.845	174.841	173.769	199.007	135.781	218.894	249.695	135.895	221.238	0	0	1.23911	0.00354856	17.6398	3.61145	1.36155	6.01278	0	13.5327	16.047	16.3231	5.71011	24.0559
4.34_858.4111m/z		858.411	4.34			Y	Y			0	90.4938	23.5337	55.5465	70.9083	136.986	261.937	313.232	246.661	206.079	263.206	304.197	239.346	0	0	0	0	16.007	0	0	0	0	12.4815	14.4212	41.6494	4.89985	9.01583
4.34_1053.4935m/z		1053.49	4.34			Y	Y			0	106.447	0	70.491	7.82783	45.0263	18.4647	9.40036	34.8942	13.4138	78.3902	51.4475	20.4424	0	0	0	0	0	0	0	0	0	0	294.393	7.20286	133.932	42.0057
4.34_303.1214m/z		303.121	4.34			Y	Y			29.0974	27.8789	41.1337	34.3508	31.8724	14.6691	12.9522	21.7105	17.5805	9.8674	16.9213	14.4398	8.39187	6.95833	15.8178	14.848	12.755	13.7675	18.06	18.6147	9.71232	14.6548	16.6874	25.227	31.6455	25.4102	16.1492
4.34_648.8297m/z		648.83	4.34			Y	Y			0	91.035	0	57.8722	51.7182	71.6337	147.106	43.6661	272.06	6.58631	252.928	557.525	178.826	0	0	0	0	0	0	0	0	0	4.68818	0	0	0	0
4.34_900.3776m/z		900.378	4.34			Y	Y			65.3522	314.254	160.325	104.537	91.3444	376.866	432.42	362.847	512.681	281.455	478.239	578.153	362.522	2.21071	0	51.9968	0	105.792	2.46021	0	21.5074	0	50.8482	77.0481	95.3766	39.4553	64.5609
4.35_391.1935m/z		391.193	4.35			Y	Y			33.6437	60.6309	53.7552	42.619	37.8546	69.5192	86.9455	85.0733	80.8733	78.7341	101.989	82.3827	83.7279	11.9773	21.1898	39.0811	25.7766	56.6174	30.141	26.3401	51.3907	16.241	35.0026	44.9432	63.8968	38.5114	60.2954
4.35_364.1859m/z		364.186	4.35			Y	Y			16.2083	47.1997	35.299	19.9547	33.7716	58.3716	53.7626	53.2274	64.8716	86.1719	61.0053	60.6534	79.5058	2.16345	0	21.3847	0	17.4511	8.82841	1.73097	29.7822	0.483919	26.2334	24.2374	24.2613	21.4206	34.6933
4.36_405.1927m/z		405.193	4.36			Y	Y			151.629	243.847	236.042	188.435	220.654	276.748	317.125	293.73	312.154	286.905	316.675	341.184	330.216	112.596	138.812	182.362	97.723	190.215	197.298	182.026	227.011	147.333	219.484	218.952	195.641	177.8	213.632
4.36_385.0954m/z		385.095	4.36			Y	Y			16.8751	47.2308	47.7886	13.3372	18.9778	14.2876	22.0764	30.3534	110.915	70.1706	40.9675	226.646	20.312	10.0217	19.1448	21.3426	23.0552	11.0722	16.2876	16.7067	4.10414	7.17753	20.7608	16.2421	14.9242	5.55624	6.57982
4.36_245.0928m/z		245.093	4.36			Y	Y			11.2069	26.2416	11.4868	12.3251	18.0813	9.58641	96.4294	114.097	60.5872	94.6321	90.1369	82.011	100.129	14.8055	106.686	34.8577	68.5714	18.8831	4.12059	21.3046	9.28836	8.66779	19.0423	6.98818	8.78574	2.98572	9.23031
4.37_622.3522m/z		622.352	4.37			Y	Y			12.693	109.365	29.4474	27.6868	95.1661	168.034	196.932	213.448	106.356	215.389	146.475	85.8387	205.656	0	0.00631307	47.9361	0.673381	38.7197	5.13955	0.35178	6.50472	0	22.8493	28.0802	53.0676	11.8027	11.1353
4.37_855.3605m/z		855.361	4.37			Y	Y			10.3366	232.153	101.199	90.8081	73.4801	210.652	242.421	233.756	300.023	139.117	383.281	407.115	327.817	0	0	14.3979	2.47309	67.1005	3.04087	0	19.3055	0	24.4196	56.3405	66.8657	24.9623	80.362
4.37_855.8606m/z		855.861	4.37			Y	Y			0	46.5745	15.1888	18.5654	7.50197	16.1013	11.8782	0	68.1333	0	71.1792	109.308	32.5817	0	0	0	0	24.4829	0	0	0	0	0	29.2615	7.47892	0	12.1221
4.38_466.1964m/z		466.196	4.38			Y	Y			96.9907	112.564	123.639	109.998	121.377	193.877	203.944	254.682	238.532	194.655	163.919	145.727	174.377	110.447	184.348	146.968	163.626	177.865	105.957	126.573	66.4099	150.619	131.739	97.6805	95.6262	99.3528	65.7085
4.38_870.4821m/z		870.482	4.38			Y	Y			0	80.1502	44.3706	19.2513	65.076	137.76	238.287	200.504	222.78	179.75	208.266	156.698	201.469	0	0	7.11343	0	31.6656	0.398087	0	2.85716	0	7.91807	37.4598	33.054	7.81474	26.224
4.38_938.8832m/z		938.883	4.38			Y	Y			6.94377	21.9706	2.5654	2.78348	0	22.7303	100.253	20.0375	89.8004	17.0798	32.9806	46.1037	83.4127	0	0	0	0	8.38785	0	0	0	0	0	3.0814	36.7347	0	0
4.39_342.2384m/z		342.238	4.39			Y	Y			31.1917	34.3112	37.7797	23.3562	3.01792	62.2795	84.1732	58.0054	49.8226	46.8495	46.4169	102.216	64.7868	3.88581	0	14.7538	0	12.4632	7.01038	18.7401	57.8336	0	33.4851	40.7343	68.5362	40.6808	101.913
4.39_938.3864m/z		938.386	4.39			Y	Y			14.9325	147.439	11.1426	13.7867	27.8303	180.351	340.683	203.83	352.643	166.841	268.485	325.764	285.521	0	0	0	0	30.0758	2.68732	0	9.13716	0	4.77037	30.6361	88.5247	2.89248	31.9027
4.39_667.7959m/z		667.796	4.39			Y	Y			0	3.22948	0	0	2.31843	9.69833	12.596	0	25.5008	3.67965	34.5285	62.2581	13.6422	0	0	0	0	0	0	0	0	0	0	0	0	0	0
4.39_311.0571m/z		311.057	4.39			Y	Y			5.33084	2.67598	11.8928	8.9697	6.90442	54.2088	11.8691	6.05142	7.10844	7.17809	67.5838	10.0942	98.5061	125.501	134.765	162.162	127.473	67.8657	39.3321	97.8059	19.1506	48.6354	38.8252	5.21352	8.4946	3.1437	2.7355
4.40_1027.4867m/z		1027.49	4.4			Y	Y			0	111.01	0	104.746	402.061	219.489	236.007	362.744	353.213	151.814	430.387	486.008	262.862	0	0	5.26074	0	24.7503	3.09588	0	34.1739	0	5.80611	2.1716	13.6898	0	5.95333
4.40_738.3170m/z		738.317	4.4			Y	Y			17.8329	92.7067	28.3948	50.7523	35.635	150.538	153.918	158.601	184.89	120.798	267.534	261.821	182.344	0	2.36577	14.5994	0.112898	21.7994	3.27461	0	2.74608	0	16.1521	13.1472	77.6928	55.7479	58.1045
4.40_778.8367m/z		778.837	4.4			Y	Y			0	25.3345	0	0	168.665	2.95116	46.7555	23.7673	28.2671	124.183	55.674	3.52996	60.1842	0	0	0	0	0	0	0	0	0	0	0	0	0	0
4.40_1009.9893m/z		1009.99	4.4			Y	Y			15.6543	0	0	0	0	0	0	0	0	0	0	0	0	50.4941	74.6904	0	106.893	71.9214	60.2031	0	0	0	0	0	0	7.22134	11.9709
4.41_595.1316m/z		595.132	4.41			Y	Y			13.499	33.4669	19.9194	93.1325	36.1582	3461.3	865.071	77.8437	294.421	537.315	49.1963	41.0286	47.569	17.9812	20.8749	40.553	20.7908	14.0405	24.3165	8.16533	13.4915	13.2578	44.6835	11.869	25.4583	21.0547	6.61753
4.41_348.1907m/z		348.191	4.41			Y	Y			0	17.5877	24.6873	7.10957	5.3573	39.2916	48.9784	43.3035	28.9943	19.8418	13.7812	34.7118	27.7424	0	0	0	0	12.448	0	0	5.8727	0	3.10624	12.7732	19.72	4.30907	21.8624
4.42_779.3341m/z		779.334	4.42			Y	Y			23.9427	204.603	64.8433	44.8207	243.315	225.342	254.794	263.563	296.619	290.935	299.571	257.722	296.871	3.00392	2.40537	76.2983	12.5351	52.0048	40.4777	14.355	11.5474	4.60093	39.7874	42.7919	115.783	17.7669	51.0058
4.43_982.4269m/z		982.427	4.43			Y	Y			29.1314	259.739	74.5319	127.699	138.957	232.216	309.996	283.889	463.814	149.401	603.478	607.39	417.616	10.3358	3.34249	8.10328	10.2179	41.6656	48.3476	13.2029	73.7997	0.745351	67.0175	16.416	80.2762	44.2592	47.4653
4.43_1014.4944m/z		1014.49	4.43			Y	Y			7.24653	48.7732	18.816	7.4722	8.78501	58.075	37.383	129.957	92.5793	41.3652	76.7734	97.2954	81.0505	0	0	0	0	25.531	3.78568	0	0	0	0	8.81683	27.3696	6.32509	9.18563
4.44_612.3317n	612.332	649.256	4.44			Y	Y			234.923	262.223	206.472	204.976	130.7	535.666	548.747	406.436	441.872	353.494	627.432	494.751	400.342	440.239	454.349	415.067	375.022	583.14	491.092	493.735	373.497	438.69	480.409	107.835	249.135	301.116	386.226
4.44_334.1762m/z		334.176	4.44			Y	Y			20.6206	72.8045	68.4584	33.1849	44.6633	72.8961	91.8608	108.911	75.0028	102.966	94.7317	61.8579	120.713	12.5955	8.80592	28.674	10.4305	34.1916	16.4394	14.796	21.3286	6.622	42.4664	35.8194	58.347	16.8063	33.0325
4.44_391.1449m/z		391.145	4.44			Y	Y			72.5083	117.137	104.339	87.3908	107.082	168.112	268.418	184.703	695.753	237.459	191.893	241.482	200.745	58.3142	59.8993	110.918	57.2106	89.8365	88.1694	61.0268	76.414	47.5227	121.76	93.9492	113.588	93.8434	99.2418
4.45_597.3232m/z		597.323	4.45			Y	Y			186.244	557.237	311.607	532.382	398.038	370.982	408.924	405.964	678.438	157.555	892.312	1422.43	667.329	150.364	39.2274	83.1891	5.88595	284.439	237.412	57.7319	419.893	2.45239	252.823	238.381	341.324	560.725	558.163
4.46_428.1771m/z		428.177	4.46			Y	Y			2.15966	18.431	12.575	16.102	11.4374	40.9938	42.4045	56.3089	53.1204	41.7466	39.5735	46.0965	45.8862	4.08169	0.37225	8.3391	7.647	4.60461	4.43657	0	7.11337	0	7.43508	4.13457	8.78827	16.2778	15.4149
4.46_733.3411m/z		733.341	4.46			Y	Y			50.9208	144.858	71.9714	157.869	85.5661	195.685	273.21	318.546	245.774	154.286	298.905	428.934	265.405	91.6583	19.0742	25.2687	14.9205	132.736	27.1373	41.1244	47.308	7.6429	38.8084	76.6351	151.079	109.548	91.2561
4.46_859.4263m/z		859.426	4.46			Y	Y			9.43093	127.76	37.3479	47.8738	126.219	180.75	158.598	197.491	191.676	128.892	298.185	287.66	168.905	4.19175	0	5.82045	2.83646	51.0472	3.35834	4.17263	0	0	0	32.7689	28.6423	20.2351	0
4.46_1305.5882m/z		1305.59	4.46			Y	Y			0	40.335	0	25.713	32.2185	68.5348	121.045	39.9192	186.57	49.0825	255.185	360.183	124.922	0	0	0	0	0	0	0	0	0	0	0	0	0	0
4.46_652.7917m/z		652.792	4.46			Y	Y			0	3.38129	0	0	4.60194	3.90736	22.3275	6.61097	36.2883	0	25.0514	67.6778	19.6165	0	0	0	0	0	0	0	0	0	0	0	0	0	0
4.47_397.2433m/z		397.243	4.47			Y	Y			25.6183	110.381	59.7367	59.8317	68.5562	74.5688	108.169	108.962	136.799	124.963	164.524	153.904	156.887	1.56937	1.26074	22.4606	3.76935	35.7304	47.9234	14.8834	62.2764	0.790052	25.1541	61.1613	46.6959	66.075	68.2481
4.47_493.2183m/z		493.218	4.47			Y	Y			41.9197	91.2161	63.7579	69.1677	78.1217	106.703	104.358	129.15	134.627	109.876	137.851	142.842	136.201	58.3389	52.2387	50.7191	54.2182	61.0712	61.8057	49.7793	56.6319	35.6667	64.4917	74.4988	70.4618	65.3538	63.9481
4.47_327.0902m/z		327.09	4.47			Y	Y			101.004	121.087	100.363	72.2835	65.3603	50.1005	34.1786	38.2583	42.3254	55.9723	27.2622	40.3509	29.5356	39.6184	19.8676	38.4851	25.9941	29.9877	18.819	31.0442	31.4403	43.6517	47.3415	109.758	93.8587	72.9529	71.6449
4.48_877.3084m/z		877.308	4.48			Y	Y			471.886	812.441	546.845	514.645	597.416	878.3	842.813	937.113	984.526	891.253	1138.34	1042.15	1014.33	461.606	400.538	492.41	426.246	576.982	432.336	372.409	489.571	329.182	592.477	486.393	662.235	486.804	509.504
4.48_637.1432m/z		637.143	4.48			Y	Y			1.59409	2.94261	0.397501	0.758826	3.49501	805.463	458.967	10.336	105.706	252.028	4.75869	21.6804	6.21411	0.501112	1.37081	5.47501	1.36637	6.22977	2.90076	0.555538	1.23179	0.178709	3.95471	2.7154	0.404087	1.29762	2.20284
4.48_515.2810m/z		515.281	4.48			Y	Y			0	4.14639	0.170774	3.83443	7.61613	10.3928	9.71283	16.9089	26.8195	12.5678	25.7739	25.3429	22.0898	8.8887	1.25947	3.14386	14.5709	1.09162	0	0	0.00642663	0	6.10347	0	2.66806	1.68525	0.202111
4.49_281.1133m/z		281.113	4.49			Y	Y			25.2664	22.8574	11.4082	37.8054	33.1395	67.1969	96.6292	99.3427	84.8888	27.8501	79.2146	39.0275	47.5486	8.5289	189.442	35.8416	39.547	14.3051	13.0611	13.7143	5.11708	8.62239	27.3637	17.8742	65.35	18.1665	10.6179
4.49_364.1861m/z		364.186	4.49			Y	Y			42.0697	115.707	96.7412	69.2288	88.4795	141.075	176.106	160.671	167.912	153.921	180.52	203.502	155.701	24.8754	7.11731	42.0612	14.775	53.0257	48.5907	32.6641	42.5399	49.3256	57.9719	86.8752	101.531	80.9574	111.947
4.49_144.0456m/z		144.046	4.49			Y	Y			21.2323	50.3029	15.8111	6.47809	6.19623	29.6524	22.68	27.3597	37.748	41.5666	24.7399	34.2348	14.6293	15.3168	27.8458	24.1357	16.9166	25.9677	24.9743	46.3626	14.2667	13.7961	5.30494	11.4892	0	3.17714	20.2932
4.50_904.4423m/z		904.442	4.5			Y	Y			2.54491	139.78	36.5038	79.3227	150.453	188.258	314.974	345.84	305.166	246.435	358.472	341.921	324.872	0	0	10.8789	0	11.6037	0	0	18.3837	0	8.86412	15.987	70.7473	2.05652	9.214
4.51_287.1862m/z		287.186	4.51			Y	Y			526.445	447.992	354.662	384.133	745.304	1.72566	1.58303	0.6804	7.35857	4.5345	5.34146	1.87604	0.0304908	0.884745	5.45257	3.33397	1.38714	3.75648	592.783	1381.87	99.8403	329.805	121.23	1203.45	842.412	274.046	677.053
4.51_195.0656m/z		195.066	4.51			Y	Y			5.10045	0	1.20976	0.227521	4.02191	6.3224	29.4775	9.3644	23.561	7.27304	8.81214	48.9611	18.1219	59.2726	14.6562	10.0757	29.7143	11.656	52.5682	76.5211	58.9884	20.373	23.9593	1.01577	0.0247578	4.2058	2.56918
4.52_631.2433m/z		631.243	4.52			Y	Y			119.244	184.638	148.291	153.668	178.355	258.178	281.006	308.765	322.842	283.041	425.686	331.649	285.379	128.145	72.5247	135.012	151.496	175.728	123.309	119.442	105.93	112.519	183.334	131.791	144.931	133.404	123.866
4.52_355.1713m/z		355.171	4.52			Y	Y			65.7525	65.9221	51.9555	35.8099	96.46	8.5354	11.2941	20.0514	18.418	8.63688	23.3928	13.2887	2.02929	9.15068	21.8117	19.4868	16.267	16.5741	62.2287	154.748	15.6058	37.8296	22.7316	131.273	87.7806	44.5036	80.8301
4.52_994.5218m/z		994.522	4.52			Y	Y			0	61.8864	3.45211	9.50942	21.335	178.898	150.993	193.951	267.337	161.595	418.904	345.115	176.707	0	0	0	0.0353099	6.84225	0	0	0	0	0	0	6.12696	0	1.60972
4.53_411.1552m/z		411.155	4.53			Y	Y			74.8242	97.3126	84.8393	82.0773	91.629	4443.54	3673.6	176.349	207.009	1117.23	125.268	472.09	153.568	121.946	208.625	208.972	149.472	147.116	96.8802	71.2279	54.764	100.935	120.121	77.5999	79.8136	50.4558	50.1099
4.53_642.8010m/z		642.801	4.53			Y	Y			35.4513	54.4776	49.4965	65.455	12.9676	10.7226	22.2182	20.6717	14.705	0	17.8372	122.223	7.4765	0	0	0	0	56.3912	41.7828	0	144.462	0	35.952	13.7096	65.3383	111.882	162.292
4.53_970.5422m/z		970.542	4.53			Y	Y			0	16.2579	1.97224	3.01809	70.1581	7.89596	76.2469	77.9167	95.1282	34.9196	126.733	145.083	20.0854	0	0	0	0	0	0	0	0	0	0	0	0	0	0
4.53_776.8877m/z		776.888	4.53			Y	Y			0	0	0	11.8964	45.6967	38.4555	49.5513	14.0732	19.4211	8.09995	23.3441	58.2502	19.3206	0	0	0	0	0	0	0	0	0	0	21.1806	0	0	6.09266
4.53_275.1036m/z		275.104	4.53			Y	Y			4.63828	2.21414	4.1398	0	3.28304	96.1901	78.4949	2.36488	6.15889	28.1975	4.33464	7.7674	3.38363	5.06865	2.12559	0	2.413	1.74577	0	3.22161	2.10893	2.86334	3.27922	1.78387	0	0	0
4.54_888.5205n	888.52	909.495	4.54			Y	Y			2.99115	182.305	20.6233	57.2291	103.867	187.872	187.587	191.976	379.872	214.889	478.165	359.373	341.967	0.236006	0	0.0218246	0	5.14238	5.60696	0	1.44814	0	0.987136	2.30572	10.1493	0	16.297
4.54_933.9069m/z		933.907	4.54			Y	Y			17.8005	96.5851	5.32564	103.775	32.8801	4.06078	47.925	18.9205	119.484	2.98603	160.44	317.357	23.0183	0	0	0	0	0	15.5058	0	16.8232	0	4.84253	0	0	24.2716	5.55273
4.54_350.1499m/z		350.15	4.54			Y	Y			30.3622	43.5392	44.8722	61.7192	36.1472	23.3709	68.4717	64.0245	73.4414	60.9985	81.2008	66.2187	68.9206	13.9877	19.8449	33.7985	20.1128	32.8846	26.1315	30.9757	36.2454	30.933	40.1122	38.1369	58.0913	48.1674	59.2242
4.54_934.4087m/z		934.409	4.54			Y	Y			24.1851	116.803	39.6911	96.6688	61.4932	59.6924	84.1781	80.7012	160.063	48.9045	164.347	266.459	104.281	0	0	7.25079	3.1053	25.8969	47.328	0	15.6183	0	14.8075	4.76333	15.889	18.9634	37.6683
4.54_558.2897m/z		558.29	4.54			Y	Y			0.904716	26.528	3.25682	4.13683	32.8318	17.9771	35.557	81.175	36.3938	67.3993	71.9103	39.0551	28.6889	4.73075	0	0.0266792	0	9.35217	0	0	0	0	3.26538	0	3.25038	0	0.0481986
4.54_1105.5261m/z		1105.53	4.54			Y	Y			0	6.23172	0	0	36.6792	10.7683	118.42	144.771	51.2121	292.927	42.9892	38.4213	8.97431	0	0	0	0	0	0	0	0	0	0	5.11571	0	0	3.60102
4.54_1116.5565m/z		1116.56	4.54			Y	Y			0	68.9537	0	15.6975	84.0474	53.49	136.078	200.738	169.5	169.464	198.262	244.644	118.541	0	0	0	0	5.39758	0	0	0	0	0	0	0	0	0
4.54_1105.0268m/z		1105.03	4.54			Y	Y			0	0	0	0	15.6056	0	68.4958	126.722	9.95359	270.972	0	0	5.52786	0	0	0	0	0	0	0	0	0	0	0	0	0	0
4.56_361.1289m/z		361.129	4.56			Y	Y			8.87469	9.10134	9.19527	9.79635	11.404	6.46341	137.807	238.904	55.1167	757.088	13.4496	582.424	18.7143	18.1138	3.05206	5.5837	10.0889	6.59621	34.5227	13.743	8.81933	11.1531	15.9256	16.913	31.8723	20.315	12.7521
4.56_631.3016m/z		631.302	4.56			Y	Y			42.4409	176.331	111.006	130.375	169.161	310.247	314.238	327.369	387.655	251.019	589.927	337.438	321.933	39.3468	24.1789	76.5419	42.5857	85.4625	55.52	19.6922	34.4873	42.7253	75.6071	61.8348	101.428	51.2967	58.7258
4.56_1003.5233n	1003.52	1040.47	4.56			Y	Y			4.64745	181.25	15.9056	59.7584	26.4623	120.246	166.159	110.501	299.345	46.2609	441.332	432.11	219.325	0.00899262	0.158127	3.36908	0.140776	0.429934	0.214779	0.0165454	0.0543428	0	0.140052	1.04791	24.5807	6.8414	12.9778
4.56_1010.4882m/z		1010.49	4.56			Y	Y			0	81.153	2.32433	38.31	27.8306	37.0383	81.6249	69.3866	202.917	38.3988	180.096	274.157	84.0447	0	0	0	0	10.9773	0	0	0	0	4.65364	0	10.7391	3.0468	10.9359
4.56_334.1762m/z		334.176	4.56			Y	Y			34.8685	111.606	93.3021	66.7493	117.052	142.152	177.215	191.936	162.049	203.325	154.552	139.739	192.18	6.30116	2.85678	43.0215	3.79592	54.0467	25.5129	18.6399	55.3003	9.35977	52.0976	61.0129	74.8881	61.7313	77.6344
4.56_936.4131m/z		936.413	4.56			Y	Y			2.90596	37.6257	4.64433	8.43057	11.1367	45.4867	112.454	56.7143	80.1038	70.2841	141.139	137.467	98.9026	0	0	3.55972	0	15.365	15.7547	3.62973	7.41454	0	7.35703	12.1139	20.1007	4.81823	37.6963
4.57_942.5105m/z		942.51	4.57			Y	Y			7.25704	857.22	285.888	796.919	514.683	521.795	851.508	321.14	1332.82	150.602	1134.89	2305.85	621.691	0	0	0	0	113.893	8.1708	0	106.679	0	142.061	146.151	264.62	72.8794	295.293
4.57_348.1911m/z		348.191	4.57			Y	Y			10.2127	27.8968	38.7148	35.1943	7.23484	80.909	61.7235	87.9647	50.2222	48.4627	67.2877	94.9035	79.3407	0.137977	0.649737	6.68191	0.34783	15.5944	8.73814	3.25158	30.9919	0.114059	16.3437	22.2439	36.9967	24.8484	25.4412
4.57_565.1216m/z		565.122	4.57			Y	Y			12.0008	14.2099	12.1982	33.9651	14.926	2201.04	98.8983	14.2123	26.454	53.7187	10.05	13.5221	7.26937	3.93	14.8978	13.5412	3.76442	8.27241	10.2505	11.2638	1.81755	18.3558	7.98386	3.75425	4.92483	3.63538	0.0747026
4.57_799.3784m/z		799.378	4.57			Y	Y			4.1802	67.5373	25.2895	49.9006	70.835	58.8325	75.6793	107.387	96.4204	81.0935	146.298	152.203	113.042	0	0	11.2925	0	19.1396	25.9685	0	22.8852	0	2.03757	6.40771	15.0209	16.69	33.9047
4.57_1327.7281m/z		1327.73	4.57			Y	Y			46.1845	214.562	33.7354	178.147	61.0611	29.3677	66.5574	34.1401	123.004	0	60.7936	441.461	82.3729	0	0	0	0	12.6641	18.3666	0	13.6454	0	5.8215	15.3803	0	29.9445	42.8268
4.58_391.1440m/z		391.144	4.58			Y	Y			91.1276	176.129	143.333	117.736	156.902	231.83	352.337	430.496	895.49	312.253	238.932	261.96	273.535	57.266	87.0202	134.283	78.4686	151.412	139.034	133.832	140.218	82.8705	151.162	139.026	184.246	141.039	148.729
4.58_781.8364m/z		781.836	4.58			Y	Y			143.253	17.0216	21.4898	23.9521	0	0	0	0	0	0	0	15.8603	0	9.63301	26.759	13.6525	7.29025	123.352	84.5051	413.432	258.538	185.987	37.4228	56.4697	5.20342	28.8851	61.2554
4.58_799.8849m/z		799.885	4.58			Y	Y			0	12.6625	0	11.8076	32.7426	7.75262	0	25.7156	0	7.67113	61.3227	21.6935	18.5973	0	0	0	0	0	0	0	0	0	0	0	0	0	0
4.59_1070.5318m/z		1070.53	4.59			Y	Y			0	48.9654	4.32742	15.4858	0	149.596	76.5137	56.7183	64.8344	86.3566	171.552	115.875	205.649	0	0	5.57778	0	0	0	0	0	0	0	0	0	0	3.93684
4.59_456.2769m/z		456.277	4.59			Y	Y			11.4923	92.9461	45.1469	40.6657	64.0701	117.94	147.026	144.953	129.377	163.101	190.81	141.259	164.142	11.6147	6.73067	27.9233	12.6101	52.2227	19.4353	9.30744	25.4739	14.7397	33.3094	20.4976	28.5392	25.682	22.2483
4.60_391.1923m/z		391.192	4.6			Y	Y			93.7649	153.959	133.536	118.888	128.728	226.263	298.989	302.911	583.575	242.52	238.045	236.297	263.542	51.2782	49.9956	112.036	49.1827	113.258	107.598	91.7023	120.834	64.8343	118.64	116.859	180.158	105.331	130.548
4.60_259.1180m/z		259.118	4.6			Y	Y			26.5497	27.3189	24.4139	14.9899	37.6318	48.5084	53.1523	59.5481	63.9707	62.8001	47.6517	43.9397	54.5772	37.6086	55.4821	68.9764	43.93	37.8123	115.027	81.3175	55.2976	78.4682	79.499	17.4142	30.925	17.1271	12.0325
4.60_440.1497m/z		440.15	4.6			Y	Y			0	5.81729	1.86572	1.22196	7.1311	60.5457	70.4564	52.6914	59.7931	40.1135	52.6158	27.0671	53.5855	2.07004	54.0755	11.7322	10.455	13.6042	9.11023	7.76388	3.84931	0	7.53601	5.63701	8.71025	0	2.1838
4.61_546.1880m/z		546.188	4.61			Y	Y			29.9854	43.7387	31.6612	28.5979	46.6083	96.5961	75.2909	76.1205	105.919	71.2257	452.512	620.124	64.3025	742.321	274.052	2123.4	1607.23	1636.27	32.7596	37.2748	69.9508	29.918	300.113	40.1038	39.6591	33.9603	15.2369
4.61_853.3660m/z		853.366	4.61			Y	Y			51.426	205.076	75.0185	104.444	117.461	200.017	240.256	274.201	344.791	221.683	427.647	494.852	289.495	13.5576	5.48769	13.0757	9.89246	108.763	97.6982	6.41894	115.686	3.90686	63.4794	120.025	87.3579	130.927	118.907
4.61_369.1122m/z		369.112	4.61			Y	Y			351.338	428.772	304.653	381.303	456.667	79.8123	67.1698	162.13	75.7574	163.792	225.474	50.1071	351.593	141.795	170.546	273.872	222.835	208.343	433.776	456.193	328.436	587.544	393.723	379.401	524.335	522.741	379.988
4.61_637.1407m/z		637.141	4.61			Y	Y			5.18789	10.8058	4.24646	46.8122	12.6579	2750.94	508.33	29.5544	190.962	367.843	15.1274	24.0932	7.7956	2.81301	13.0203	10.3348	12.2437	10.16	11.3732	12.7975	5.66272	6.97102	21.9782	4.24799	8.46647	16.0584	4.20242
4.62_635.2651m/z		635.265	4.62			Y	Y			1181.26	1400.55	1391.43	1205.45	1480.35	407.889	469.621	461.991	462.065	437.421	522.065	481.064	446.978	227.15	209.929	327.569	220.009	339.125	283.181	224.659	277.582	242.543	350.767	1330.56	1035.72	1160.52	801.338
4.62_739.7850m/z		739.785	4.62			Y	Y			2.91255	60.8489	10.2918	13.6702	33.1423	62.7078	51.0771	84.7872	79.549	67.0755	144.946	102.606	44.9595	0	0	0	0	15.6763	0	0	0	0	2.43015	10.3029	20.3476	0	37.7591
4.62_364.1863m/z		364.186	4.62			Y	Y			43.6128	76.2147	81.688	57.6704	59.3332	141.272	186.705	123.758	189.008	144.594	174.095	203.659	181.874	10.9781	0	52.5931	3.87364	86.1087	42.4197	23.7101	66.3177	0	49.8701	71.8465	104.367	71.2708	110.256
4.63_283.0993m/z		283.099	4.63			Y	Y			90.8902	93.0897	82.4256	82.1274	63.7859	51.2809	30.3675	46.5318	54.6548	33.5403	37.4089	41.0842	26.6945	53.4121	33.9927	38.5651	25.6727	39.4729	49.5754	32.541	17.0581	22.7187	34.7027	69.5574	83.7544	72.2092	79.8118
4.63_1150.4935m/z		1150.49	4.63			Y	Y			0	2.78035	0	0	30.9786	3.71622	28.5072	6.4829	5.08188	424.312	3.26412	57.6523	5.95668	0	0	0	0	4.17069	0	0	9.7553	192.375	16.1442	0	0	0	0
4.64_327.0878m/z		327.088	4.64			Y	Y			813.949	693.562	668.597	503.252	363.829	85.204	53.9857	66.7107	83.6476	62.6504	73.2984	92.1009	63.1996	67.7859	62.3751	75.2045	67.9906	67.0028	62.9598	49.5273	32.8577	57.231	68.9449	708.733	599.599	527.172	499.879
4.64_367.0932m/z		367.093	4.64			Y	Y			14.6072	23.9938	25.0811	24.7678	25.1787	315.328	176.411	23.2505	175.646	193.757	94.5427	232.564	125.156	16.6175	73.2722	30.4807	107.31	16.8758	4.18532	15.8722	2.58937	11.1087	16.7322	13.7647	24.2797	16.2135	6.77607
4.64_1304.5209m/z		1304.52	4.64			Y	Y			0	41.753	1.4268	16.2657	7.89151	89.9247	161.428	116.716	126.121	9.58823	298.902	509.673	79.3588	0	0	0	0	4.17753	0	0	0	0	0	0	9.23435	0	5.84676
4.66_351.2166m/z		351.217	4.66			Y	Y			147.238	389.976	218.701	285.772	68.1841	11.633	12.067	10.2125	18.1579	19.9346	19.784	12.0577	14.4778	8.00403	9.68308	15.6797	13.0496	7.112	355.322	559.026	256.19	1018.63	58.7653	87.0531	66.9013	124.825	248.191
4.66_651.7560m/z		651.756	4.66			Y	Y			0	30.8483	0	8.11685	0	20.0432	58.0956	31.7989	33.9144	0	114.367	195.36	32.7733	0	0	0	0	0	0	0	0	0	0	0	0	0	0
4.66_1093.6307m/z		1093.63	4.66			Y	Y			0	48.1271	0	59.3214	18.6559	0	26.2793	2.61575	77.1823	0	70.7859	208.293	17.966	0	0	0	0	0.379597	0	0	0	0	0	0	0	0	0
4.66_397.1763m/z		397.176	4.66			Y	Y			24.6479	53.0655	43.537	38.8807	52.5842	43.5308	46.4862	53.6931	58.6035	430.23	59.392	378.105	56.1092	48.609	46.5266	67.3554	48.7305	44.0943	60.5046	72.8525	43.155	79.033	72.5748	44.9386	48.8989	40.2616	31.6084
[truncated: 1,462 more rows]

## Sheet: RT<5
Primary ID	Neutral mass (Da)	m/z	Retention time (min)	Accepted Description	Accepted ID	Anova p-value = 0.05	Max fold change = 2	G 4 marker	G 3 marker	1	2	3	4	5	6	7	8	9	10	11	12	13	14	15	16	17	18	19	20	21	22	23	24	25	26	27
[truncated: 1,739 more rows]

[truncated: 2 more sheets: Sheet5, Sheet6]
